# Supplementary material for: Two Novel Myoviruses from the North of Iraq Reveal Insights into Clostridium difficile Phage Diversity and Biology
Source: Viruses. 2016 Nov 16;8(11):310. doi: 10.3390/v8110310 (PMC5127024; doi:10.3390/v8110310)
Supplement: Supplementary file 1 [file viruses-08-00310-s001.zip]

Archive with 9 entries (7 files):
- viruses-154767-supplementary/
- viruses-154767-supplementary/Supplemetary files/
- viruses-154767-supplementary/Supplemetary files/Supplementary Table S1. C. difficile indicator strain.docx
- viruses-154767-supplementary/Supplemetary files/Supplementary Table S3. Genes of novel C. difficile phages and their protein products.xlsx
- viruses-154767-supplementary/Supplemetary files/Supplementary Table S5. Host range analysis of the examined phages..docx
- viruses-154767-supplementary/Supplemetary files/Supplementary table S4. Sequences and database records used in this study.xlsx
- viruses-154767-supplementary/Supplemetary files/Supplementary table S6. Results of protein cluster analysi and genome comparision.xlsx
- viruses-154767-supplementary/Supplemetary files/SupplementaryTable S2. Detailed results of the genome assembly.xlsx
- viruses-154767-supplementary.docx
