# Supplementary material for: Two Novel Myoviruses from the North of Iraq Reveal Insights into Clostridium difficile Phage Diversity and Biology
Source: Viruses. 2016 Nov 16;8(11):310. doi: 10.3390/v8110310 (PMC5127024; doi:10.3390/v8110310)
Supplement: Supplementary file 1 [file viruses-08-00310-s001.zip › viruses-154767-supplementary/Supplemetary files/Supplementary Table S3. Genes of novel C. difficile phages and their protein products.xlsx]

## Sheet: CDKM9
locus_tag	beginning	end	strand	description	top BPASTp hit [description]	top hit organism	top hit e-value	InterProScan domains [domain name or identifier]
CDKM9_1	1	702	+	Terminase small subunit	putative terminase small subunit	Clostridium phage phiCD27	2e-167	[Coil], [G3DSA:1.10.10.60], [Helix-turn-helix domain]	Selectable parameter	Display mode
CDKM9_2	695	2104	+	Terminase large subunit	MULTISPECIES: terminase B	Peptoclostridium	0	[SSF52540], [G3DSA:3.40.50.300]	blast database	nr
CDKM9_3	2095	3597	+	Portal protein	MULTISPECIES: portal protein	Peptoclostridium	0	[Coil], [Phage portal protein, SPP1 Gp6-like]	gene identifier	description
CDKM9_4	3584	4597	+	Head morphogenesis protein	putative head morphogenesis protein	Peptoclostridium difficile CD8	0	[Coil]	InterProScan results	simple
CDKM9_5	4617	5951	+	Uncharacterized protein	MULTISPECIES: hypothetical protein	Peptoclostridium	0	[Ribosomal protein L7Ae signature.]	Annotated protein sequences
CDKM9_6	5967	6350	+	Uncharacterized protein	MULTISPECIES: hypothetical protein	Peptoclostridium	2e-86	[Uncharacterized conserved protein (DUF2190)]
CDKM9_7	6369	7406	+	Uncharacterized protein	MULTISPECIES: hypothetical protein	Peptoclostridium	0	-
CDKM9_8	7446	7784	+	Uncharacterized protein	hypothetical protein	Peptoclostridium difficile	7e-75	-
CDKM9_9	7781	8158	+	Uncharacterized protein	hypothetical protein	Peptoclostridium difficile	1e-82	-
CDKM9_10	8124	8570	+	Uncharacterized protein	conserved exported hypothetical protein	Peptoclostridium difficile T23	2e-104	-
CDKM9_11	8571	9392	+	Uncharacterized protein	hypothetical protein	Peptoclostridium difficile	0	-
CDKM9_12	9405	9608	+	Uncharacterized protein	hypothetical protein	Peptoclostridium difficile	2e-36	-
CDKM9_13	9610	11031	+	Tail sheath protein	phage tail sheath family protein	Peptoclostridium difficile	0	[Phage tail sheath protein]
CDKM9_14	11047	11469	+	XkdM-related protein	hypothetical protein	Peptoclostridium difficile	9e-95	[SSF69279], [Phage tail tube protein]
CDKM9_15	11548	12021	+	XkdN-related protein	phage XkdN-like family protein	Peptoclostridium difficile	5e-105	[Phage XkdN-like tail assembly chaperone protein, TAC], [Coil]
CDKM9_16	12202	16530	+	Tail tape measure protein	phage tail tape measure protein	Peptoclostridium difficile	0	[Phage-related minor tail protein], [SSF48371], [SSF48371], [SSF48371], [SSF48371], [SSF48371], [SSF48371], [tape_meas_TP901: phage tail tape measure protein, TP901 family, core region], [Coil]
CDKM9_17	16610	17404	+	Uncharacterized protein	hypothetical protein QOS_2956	Peptoclostridium difficile Y184	0	[Coil]
CDKM9_18	17474	18145	+	LysM family protein	lysM domain protein	Peptoclostridium difficile F548	3e-157	[LysM domain], [SSF54106], [G3DSA:3.10.350.10]
CDKM9_19	18142	19104	+	Uncharacterized protein	hypothetical protein	Peptoclostridium difficile	0	[Coil]
CDKM9_20	19097	19459	+	Uncharacterized protein	hypothetical protein	Peptoclostridium difficile	3e-80	[Prokaryotic membrane lipoprotein lipid attachment site profile.]
CDKM9_21	19437	19895	+	XkdS-related protein	hypothetical protein	Peptoclostridium difficile	1e-105	[Protein of unknown function (DUF2634)], [XKDS PHAGE-LIKE PBSX ELEMENT PHAGE LIN1286 RELATED YQBS]
CDKM9_22	19904	21040	+	Baseplate J family protein	baseplate J-like family protein	Peptoclostridium difficile	0	[Baseplate J-like protein]
CDKM9_23	21037	21666	+	Tail protein	hypothetical protein QC1_0346	Peptoclostridium difficile CD21	2e-149	[Uncharacterized protein conserved in bacteria (DUF2313)]
CDKM9_24	21679	22785	+	Tail fiber protein	phage tail-collar fiber family protein	Peptoclostridium difficile	0	[Phage tail-collar fibre protein]
CDKM9_25	22799	23437	+	Uncharacterized protein	hypothetical protein	Peptoclostridium difficile	2e-149	-
CDKM9_26	23447	23659	+	Uncharacterized protein	hypothetical protein	Peptoclostridium difficile	1e-37	[Coil]
CDKM9_27	23659	23841	+	Uncharacterized protein	hypothetical protein	Peptoclostridium difficile	2e-33	-
CDKM9_28	23876	25111	+	Uncharacterized protein	hypothetical protein	Peptoclostridium difficile	0	-
CDKM9_29	25108	25407	+	Uncharacterized protein	hypothetical protein	Peptoclostridium difficile	2e-63	-
CDKM9_30	25409	25546	+	XkdX-related protein	hypothetical protein	Peptoclostridium difficile	1e-22	[phage_XkdX: phage uncharacterized protein, XkdX family], [Phage uncharacterised protein (Phage_XkdX)]
CDKM9_31	25608	26039	+	Holin	toxin secretion/phage lysis holin family protein	Peptoclostridium difficile	2e-96	[holin_tox_secr: toxin secretion/phage lysis holin], [Bacteriophage holin family]
CDKM9_32	26039	26878	+	N-acetylmuramoyl-L-alanine amidase	N-acetylmuramoyl-L-alanine amidase	Peptoclostridium difficile	0	[SM00646], [G3DSA:3.40.630.40], [N-acetylmuramoyl-L-alanine amidase], [SSF53187]
CDKM9_33	26974	27321	+	Uncharacterized protein	hypothetical protein QAO_2927	Peptoclostridium difficile CD3	2e-74	-
CDKM9_34	27487	28005	+	Uncharacterized protein	MULTISPECIES: hypothetical protein	Peptoclostridium	5e-113	-
CDKM9_35	28069	29655	-	Uncharacterized protein	MULTISPECIES: hypothetical protein	Peptoclostridium	0	[G3DSA:3.90.79.10]
CDKM9_36	29631	30152	-	Uncharacterized protein	MULTISPECIES: hypothetical protein	Peptoclostridium	5e-124	[Domain of unknown function (DUF955)]
CDKM9_37	30854	31042	-	Uncharacterized protein	MULTISPECIES: hypothetical protein	Peptoclostridium	6e-34	[Coil]
CDKM9_38	31300	31443	+	Uncharacterized protein	hypothetical protein	Peptoclostridium difficile	1e-23	-
CDKM9_39	31950	32327	+	BlaI/MecI/CopY family transcriptional regulator	penicillinase repressor family protein	Peptoclostridium difficile	2e-79	[G3DSA:1.10.10.10], [Coil], [Penicillinase repressor], [SSF46785]
CDKM9_40	32437	32820	+	BlaI/MecI/CopY family transcriptional regulator	transcriptional regulator	Peptoclostridium difficile	2e-82	[SSF46785], [PIRSF019455], [G3DSA:1.10.10.10], [Penicillinase repressor]
CDKM9_41	33131	34345	-	Integrase	putative integrase	Clostridium phage phiC2	0	[G3DSA:1.10.150.130], [Phage integrase family], [Phage integrase, N-terminal SAM-like domain], [SSF56349], [AP2-like DNA-binding integrase domain], [G3DSA:1.10.443.10]
CDKM9_42	34435	34650	-	Uncharacterized protein	MULTISPECIES: hypothetical protein	Peptoclostridium	2e-41	-
CDKM9_43	34700	34921	-	XRE family transcriptional regulator	MULTISPECIES: hypothetical protein	Peptoclostridium	2e-42	[G3DSA:1.10.260.40], [Helix-turn-helix], [Cro/C1-type HTH domain profile.], [Helix-turn-helix XRE-family like proteins], [SSF47413]
CDKM9_44	35379	35774	-	XRE family transcriptional regulator	repressor	Peptoclostridium difficile	4e-85	[SSF47413], [G3DSA:1.10.260.40], [Cro/C1-type HTH domain profile.], [Helix-turn-helix domain], [Helix-turn-helix XRE-family like proteins]
CDKM9_45	35953	36186	+	betR domain DNA-binding protein	betR domain protein	Peptoclostridium difficile	3e-46	[SSF47413], [G3DSA:1.10.260.40], [Cro/C1-type HTH domain profile.], [BetR domain]
CDKM9_46	36186	36974	+	KilAC/pRha domain antirepressor	antirepressor	Peptoclostridium difficile	0	[Phage antirepressor protein KilAC domain], [phage_pRha: phage regulatory protein, Rha family], [Phage regulatory protein Rha (Phage_pRha)], [Coil]
CDKM9_47	37031	37168	+	Uncharacterized protein	hypothetical protein QK3_0979	Peptoclostridium difficile DA00145	7e-21	[G3DSA:1.10.1220.10], [SSF47598]
CDKM9_48	37180	37383	-	Arc-like DNA binding domain protein	hypothetical protein phiC2p53	Clostridium phage phiC2	3e-39	[G3DSA:1.10.1220.10], [Arc-like DNA binding domain], [SSF47598]
CDKM9_49	37470	37646	+	Uncharacterized protein	ribbon-helix-helix, copG family protein	Peptoclostridium difficile DA00145	3e-33	[SSF47598], [HicB family], [G3DSA:1.10.1220.10]
CDKM9_50	37639	38277	+	BRO N-terminal domain regulatory protein	antirepressor	Peptoclostridium difficile	6e-152	[BRO family, N-terminal domain], [BRO family, N-terminal domain]
CDKM9_51	38336	38716	+	Uncharacterized protein	hypothetical protein	Peptoclostridium difficile	4e-82	-
CDKM9_52	38706	38858	-	Uncharacterized protein	hypothetical protein phiC2p57	Clostridium phage phiC2	1e-23	-
CDKM9_53	38917	39114	+	XRE family transcriptional regulator	repressor	Peptoclostridium difficile	6e-36	[Cro/C1-type HTH DNA-binding domain], [Helix-turn-helix XRE-family like proteins], [SSF47413], [Cro/C1-type HTH domain profile.], [G3DSA:1.10.260.40]
CDKM9_54	39153	39587	+	Uncharacterized protein	hypothetical protein QAQ_3920	Peptoclostridium difficile CD8	3e-95	[Coil]
CDKM9_55	39588	39734	+	Uncharacterized protein	hypothetical protein QAQ_3919	Peptoclostridium difficile CD8	2e-25	-
CDKM9_56	39737	40054	+	Uncharacterized protein	MULTISPECIES: hypothetical protein	Peptoclostridium	5e-61	[Coil]
CDKM9_57	40136	40411	+	Uncharacterized protein	hypothetical protein	Peptoclostridium difficile	5e-49	-
CDKM9_58	40404	41306	+	Bet recombination protein	recombination protein Bet	Peptoclostridium difficile	0	[bet_lambda: phage recombination protein Bet], [RecT family]
CDKM9_59	41321	42115	+	Uncharacterized protein	hypothetical protein	Peptoclostridium difficile	4e-166	-
CDKM9_60	42178	42351	+	Uncharacterized protein	phage resolvase/integrase, partial	Peptoclostridium difficile	4e-30	-
CDKM9_61	42367	42774	+	single-stranded DNA-binding protein	hypothetical protein	Peptoclostridium difficile	3e-93	[PIRSF002070], [ssb: single-stranded DNA-binding protein], [Single-strand binding (SSB) domain profile.], [SSF50249], [Single-strand binding protein family], [Single-stranded DNA-binding protein.], [G3DSA:2.40.50.140]
CDKM9_62	42802	43365	+	Uncharacterized protein	hypothetical protein phiCD27_gp58	Clostridium phage phiCD27	3e-130	-
CDKM9_63	43379	43744	+	Uncharacterized protein	putative regulatory protein	Clostridium phage phiCDHM19	7e-82	[G3DSA:1.10.10.10]
CDKM9_64	43744	43878	+	Uncharacterized protein	hypothetical protein phiC2p71	Clostridium phage phiC2	4e-21	-
CDKM9_65	43862	44197	+	Uncharacterized protein	hypothetical protein	Peptoclostridium difficile	2e-69	[Coil]
CDKM9_66	44306	45379	+	DNA-cytosine methyltransferase	DNA (cytosine-5-)-methyltransferase	Peptoclostridium difficile	0	[G3DSA:3.40.50.150], [G3DSA:3.90.120.10], [G3DSA:3.90.120.10], [SSF53335], [C-5 cytosine-specific DNA methylase], [Cytosine-specific DNA methyltransferase signature], [Cytosine-specific DNA methyltransferase signature], [Cytosine-specific DNA methyltransferase signature], [dcm: DNA (cytosine-5-)-methyltransferase], [C-5 cytosine-specific DNA methylase (Dnmt) domain profile.]
CDKM9_67	45672	45788	+	Uncharacterized protein	putative phage protein	Peptoclostridium difficile DA00114	9e-18	-
CDKM9_68	45742	45861	+	Uncharacterized protein	putative phage protein	Peptoclostridium difficile DA00114	8e-19	-
CDKM9_69	45946	46131	+	Uncharacterized protein	hypothetical protein	Peptoclostridium difficile	2e-33	-
CDKM9_70	46145	46384	+	Uncharacterized protein	phage protein	Peptoclostridium difficile	7e-50	-
CDKM9_71	46403	46516	+	Uncharacterized protein	hypothetical protein	Peptoclostridium difficile	5e-15	-
CDKM9_72	46513	46920	+	RusA Endonuclease	endodeoxyribonuclease RusA family protein	Peptoclostridium difficile	7e-89	[G3DSA:3.30.1330.70], [Endodeoxyribonuclease RusA], [SSF103084]
CDKM9_73	47022	47870	+	KilA-N/ORF6 family antrirepressor	MULTISPECIES: antirepressor	Peptoclostridium	0	[ORF6C domain], [Coil], [ORF6N domain]
CDKM9_74	48013	48501	+	Uncharacterized protein	sigma factor	Peptoclostridium difficile	1e-110	[Coil], [Coil]
CDKM9_75	49083	49760	+	BRO N-terminal domain regulatory protein	putative regulatory protein	Clostridium phage CDMH1	6e-162	[BRO family, N-terminal domain], [BRO family, N-terminal domain]

## Sheet: CDKM15
locus_tag	beggining	end	strand	description	top BPASTp hit [description]	top hit organism	top hit e-value	InterProScan domains [domain name or identifier]
CDKM15_1	1	702	+	terminase small subunit	ATPase subunit of terminase family protein	Peptoclostridium difficile	1e-158	[Phage terminase small subunit], [Coil]	Selectable parameter	Display mode
CDKM15_2	695	2104	+	terminase large subunit	putative terminase B	Clostridium phage phiCD505	0	[SSF52540], [G3DSA:3.40.50.300]	blast database	nr
CDKM15_3	2095	3597	+	portal protein	portal protein	Peptoclostridium difficile	0	[Phage portal protein, SPP1 Gp6-like], [Coil]	gene identifier	description
CDKM15_4	3584	4597	+	head morphogenesis protein	head morphogenesis protein	Clostridium phage phiMMP02	0	[Coil]	InterProScan results	simple
CDKM15_5	4617	5951	+	Uncharacterized protein	hypothetical protein	Peptoclostridium difficile	0	[Ribosomal protein L7Ae signature.]	Annotated protein sequences
CDKM15_6	5967	6350	+	Uncharacterized protein	hypothetical protein	Peptoclostridium difficile	4e-87	[Uncharacterized conserved protein (DUF2190)]
CDKM15_7	6368	7405	+	Uncharacterized protein	hypothetical protein	Peptoclostridium difficile	0	-
CDKM15_8	7445	7783	+	Uncharacterized protein	hypothetical protein	Peptoclostridium difficile	1e-74	-
CDKM15_9	7780	8157	+	Uncharacterized protein	hypothetical protein	Peptoclostridium difficile	4e-78	-
CDKM15_10	8159	8569	+	Uncharacterized protein	MULTISPECIES: hypothetical protein	Peptoclostridium	2e-91	-
CDKM15_11	8572	8748	+	Uncharacterized protein	hypothetical protein QCK_4159	Peptoclostridium difficile CD45	7e-32	-
CDKM15_12	8766	9587	+	Uncharacterized protein	hypothetical protein	Peptoclostridium difficile	0	-
CDKM15_13	9600	9803	+	Uncharacterized protein	hypothetical protein	Peptoclostridium difficile	3e-37	-
CDKM15_14	9805	11226	+	tail sheath protein	phage tail sheath family protein	Peptoclostridium difficile	0	[Phage tail sheath protein]
CDKM15_15	11242	11664	+	XkdM-related protein	hypothetical protein	Peptoclostridium difficile	2e-93	[Phage tail tube protein], [SSF69279]
CDKM15_16	11741	12214	+	XkdN-related protein	phage XkdN-like family protein	Peptoclostridium difficile	6e-103	[Phage XkdN-like tail assembly chaperone protein, TAC], [Coil]
CDKM15_17	12395	16684	+	tail tape measure protein	phage tail tape measure protein	Peptoclostridium difficile	0	[Coil], [tape_meas_TP901: phage tail tape measure protein, TP901 family, core region], [Coil], [SSF58113], [G3DSA:1.20.120.20], [Phage-related minor tail protein], [SSF48371], [SSF48371], [Coil]
CDKM15_18	16765	17685	+	Uncharacterized protein	hypothetical protein	Peptoclostridium difficile	0	[Coil], [Short C-terminal domain]
CDKM15_19	18529	18711	+	Uncharacterized protein	CopG family transcriptional regulator	Peptoclostridium difficile	4e-32	[Coil], [SSF47598]
CDKM15_20	18832	19716	+	BRO N-terminal domain protein	hypothetical protein	Peptoclostridium difficile	0	[BRO family, N-terminal domain], [BRO family, N-terminal domain]
CDKM15_21	19779	19982	+	Uncharacterized protein	hypothetical protein	Peptoclostridium difficile	9e-37	-
CDKM15_22	20158	20316	+	Uncharacterized protein	hypothetical protein	Peptoclostridium difficile	6e-27	-
CDKM15_23	20679	21350	+	LysM family protein	lysM domain protein	Peptoclostridium difficile DA00256	6e-156	[LysM domain], [G3DSA:3.10.350.10], [SSF54106]
CDKM15_24	21347	22309	+	Uncharacterized protein	hypothetical protein	Peptoclostridium difficile	0	[SSF69279], [Coil]
CDKM15_25	22302	22664	+	Uncharacterized protein	hypothetical protein	Peptoclostridium difficile	3e-80	[Prokaryotic membrane lipoprotein lipid attachment site profile.]
CDKM15_26	22642	23100	+	XkdS-related protein	hypothetical protein	Peptoclostridium difficile	1e-105	[Protein of unknown function (DUF2634)], [XKDS PHAGE-LIKE PBSX ELEMENT PHAGE LIN1286 RELATED YQBS]
CDKM15_27	23109	24245	+	baseplate J family protein	baseplate J-like family protein	Peptoclostridium difficile	0	[Baseplate J-like protein]
CDKM15_28	24242	24871	+	tail prtein	hypothetical protein QC1_0346	Peptoclostridium difficile CD21	2e-149	[Uncharacterized protein conserved in bacteria (DUF2313)]
CDKM15_29	24884	25990	+	tail fiber protein	phage tail-collar fiber family protein	Peptoclostridium difficile	0	[Phage tail-collar fibre protein]
CDKM15_30	26004	26642	+	Uncharacterized protein	hypothetical protein	Peptoclostridium difficile	2e-149	-
CDKM15_31	26652	26864	+	Uncharacterized protein	hypothetical protein	Peptoclostridium difficile	1e-37	[Coil]
CDKM15_32	26864	27046	+	Uncharacterized protein	hypothetical protein	Peptoclostridium difficile	2e-33	-
CDKM15_33	27081	28316	+	Uncharacterized protein	hypothetical protein	Peptoclostridium difficile	0	-
CDKM15_34	28313	28612	+	Uncharacterized protein	hypothetical protein	Peptoclostridium difficile	2e-63	-
CDKM15_35	28614	28751	+	XkdX-related protein	hypothetical protein	Peptoclostridium difficile	1e-22	[phage_XkdX: phage uncharacterized protein, XkdX family], [Phage uncharacterised protein (Phage_XkdX)]
CDKM15_36	28813	29244	+	holin	toxin secretion/phage lysis holin family protein	Peptoclostridium difficile	2e-96	[holin_tox_secr: toxin secretion/phage lysis holin], [Bacteriophage holin family]
CDKM15_37	29244	30056	+	N-acetylmuramoyl-L-alanine amidase	endolysin	Peptoclostridium difficile	0	[N-acetylmuramoyl-L-alanine amidase], [G3DSA:3.40.630.40], [SSF53187], [SM00646]
CDKM15_38	30306	30797	+	Uncharacterized protein	hypothetical protein	Peptoclostridium difficile	1e-112	-
CDKM15_39	30799	31365	+	Uncharacterized protein	hypothetical protein	Peptoclostridium difficile	4e-129	[Coil], [Coil]
CDKM15_40	31775	31963	-	Uncharacterized protein	MULTISPECIES: hypothetical protein	Peptoclostridium	6e-34	[Coil]
CDKM15_41	32221	32364	+	Uncharacterized protein	hypothetical protein	Peptoclostridium difficile	1e-23	-
CDKM15_42	32872	33249	+	BlaI/MecI/CopY family transcriptional regulator	penicillinase repressor family protein	Peptoclostridium difficile	1e-78	[Coil], [G3DSA:1.10.10.10], [SSF46785], [Penicillinase repressor]
CDKM15_43	33354	33737	+	BlaI/MecI/CopY family transcriptional regulator	penicillinase repressor family protein	Peptoclostridium difficile	8e-82	[Penicillinase repressor], [SSF46785], [G3DSA:1.10.10.10], [PIRSF019455]
CDKM15_44	34048	35214	-	integrase	MULTISPECIES: phage integrase	Peptoclostridium	0	[AP2-like DNA-binding integrase domain], [Phage integrase family], [G3DSA:1.10.443.10], [Phage integrase, N-terminal SAM-like domain], [G3DSA:1.10.150.130], [SSF56349]
CDKM15_45	35352	35558	-	Uncharacterized protein	hypothetical protein QAQ_3859	Peptoclostridium difficile CD8	1e-39	-
CDKM15_46	35617	35838	-	Uncharacterized protein	cI repressor	Peptoclostridium difficile	1e-42	[SSF47413], [Cro/C1-type HTH domain profile.], [Helix-turn-helix XRE-family like proteins], [G3DSA:1.10.260.40], [Helix-turn-helix]
CDKM15_47	36296	36691	-	Cro/C1-type transcriptional regulator	repressor	Peptoclostridium difficile	3e-84	[Helix-turn-helix domain], [SSF47413], [Cro/C1-type HTH domain profile.], [Helix-turn-helix XRE-family like proteins], [G3DSA:1.10.260.40]
CDKM15_48	36870	37103	+	betR domain DNA binding protein	betR domain protein	Peptoclostridium difficile	3e-46	[SSF47413], [G3DSA:1.10.260.40], [Cro/C1-type HTH domain profile.], [BetR domain]
CDKM15_49	37103	37855	+	antirepressor	phage regulatory, Rha family protein	Peptoclostridium difficile	1e-179	[phage_pRha: phage regulatory protein, Rha family], [Phage antirepressor protein KilAC domain], [Phage regulatory protein Rha (Phage_pRha)], [Coil]
CDKM15_50	37900	38154	+	Uncharacterized protein	hypothetical protein QC7_1110	Peptoclostridium difficile CD38	6e-52	-
CDKM15_51	38191	38625	+	Uncharacterized protein	hypothetical protein QC9_1023	Peptoclostridium difficile CD39	3e-95	[Coil]
CDKM15_52	38626	38742	+	Uncharacterized protein	hypothetical protein QAW_1262	Peptoclostridium difficile CD17	1e-15	-
CDKM15_53	38753	38941	+	Uncharacterized protein	phage protein	Peptoclostridium difficile	5e-34	-
CDKM15_54	38973	39116	+	Uncharacterized protein	hypothetical protein QAW_1264	Peptoclostridium difficile CD17	1e-23	[Coil], [SSF47598], [G3DSA:1.10.1220.10]
CDKM15_55	39076	39255	-	Uncharacterized protein	hypothetical protein	Peptoclostridium difficile	3e-32	[SSF47598], [G3DSA:1.10.1220.10]
CDKM15_56	39389	39547	+	Arc-like DNA binding domain protein	hypothetical protein phiC2p61	Clostridium phage phiC2	2e-28	[SSF47598], [Arc-like DNA binding domain], [G3DSA:1.10.1220.10]
CDKM15_57	39547	39774	+	Uncharacterized protein	hypothetical protein	Peptoclostridium difficile	4e-45	-
CDKM15_58	39872	40186	+	Uncharacterized protein	hypothetical protein	Peptoclostridium difficile	8e-64	[Coil]
CDKM15_59	40270	40779	+	Sipho_Gp157 familly protein	hypothetical protein	Peptoclostridium difficile	1e-110	[Siphovirus Gp157], [Coil], [Coil]
CDKM15_60	40789	41397	+	essential recombination function family protein	essential recombination function protein	Peptoclostridium difficile	2e-141	[ERF superfamily], [Coil]
CDKM15_61	41407	42288	+	replication protein DnaD	dnaD domain protein	Peptoclostridium difficile	0	[Coil], [SSF158499], [DnaD_dom: DnaD domain protein], [G3DSA:1.10.10.630], [Replication initiation and membrane attachment]
CDKM15_62	42349	42522	+	resolvase	hypothetical protein	Peptoclostridium difficile	2e-31	-
CDKM15_63	42538	42945	+	single-stranded DNA-binding protein	hypothetical protein	Peptoclostridium difficile	9e-94	[Single-stranded DNA-binding protein.], [Single-strand binding protein family], [G3DSA:2.40.50.140], [PIRSF002070], [SSF50249], [Single-strand binding (SSB) domain profile.], [ssb: single-stranded DNA-binding protein]
CDKM15_64	43019	43522	+	Uncharacterized protein	hypothetical protein QCY_3052	Peptoclostridium difficile CD70	5e-116	-
CDKM15_65	43536	43901	+	Uncharacterized protein	hypothetical protein	Peptoclostridium difficile	9e-82	[G3DSA:1.10.10.10]
CDKM15_66	43901	44035	+	Uncharacterized protein	hypothetical protein phiC2p71	Clostridium phage phiC2	4e-21	-
CDKM15_67	44019	44354	+	Uncharacterized protein	hypothetical protein	Peptoclostridium difficile	2e-69	[Coil]
CDKM15_68	44462	45535	+	DNA-cytosine methyltransferase (EC 2.1.1.37) (Putative phage DNA modification methylase)	MULTISPECIES: restriction endonuclease subunit M	Peptoclostridium	0	[dcm: DNA (cytosine-5-)-methyltransferase], [C-5 cytosine-specific DNA methylase (Dnmt) domain profile.], [G3DSA:3.90.120.10], [G3DSA:3.90.120.10], [Cytosine-specific DNA methyltransferase signature], [Cytosine-specific DNA methyltransferase signature], [Cytosine-specific DNA methyltransferase signature], [G3DSA:3.40.50.150], [SSF53335], [SSF53335], [C-5 cytosine-specific DNA methylase]
CDKM15_69	45615	45824	+	Uncharacterized protein	MULTISPECIES: hypothetical protein	Peptoclostridium	7e-40	-
CDKM15_70	45836	46840	+	37-kD nucleoid-associated family protein	hypothetical protein	Peptoclostridium difficile	0	[37-kD nucleoid-associated bacterial protein]
CDKM15_71	46849	47016	+	Uncharacterized protein	hypothetical protein	Peptoclostridium difficile	7e-30	-
CDKM15_72	47101	47373	+	Uncharacterized protein	hypothetical protein	Peptoclostridium difficile	3e-55	-
CDKM15_73	47396	47626	+	PUA domain protein	ASCH domain protein	Peptoclostridium difficile	7e-45	[G3DSA:3.10.480.10], [Domain of Unknown Function with PDB structure (DUF3850)], [SSF88697]
CDKM15_74	47678	48178	+	Uncharacterized protein	hypothetical protein phiMMP02_gp72	Clostridium phage phiMMP02	8e-113	[Coil]
CDKM15_75	48168	48611	+	holliday junction resolvase	RusA endonuclease	Peptoclostridium difficile	2e-102	[SSF103084], [SSF103084], [Endodeoxyribonuclease RusA], [G3DSA:3.30.1330.70], [G3DSA:3.30.1330.70]
CDKM15_76	48601	48810	+	Uncharacterized protein	hypothetical protein	Peptoclostridium difficile	8e-40	-
CDKM15_77	48915	49421	+	Uncharacterized protein	sigma factor	Peptoclostridium difficile	8e-115	[G3DSA:1.10.10.10], [Coil]
CDKM15_78	49700	49936	+	Uncharacterized protein	hypothetical protein	Peptoclostridium difficile	4e-46	-
CDKM15_79	49933	50571	+	membrane protein	hypothetical protein	Peptoclostridium difficile	3e-146	[Putative vitamin uptake transporter], [TIGR00697: conserved hypothetical integral membrane protein], [SSF103473]

## Sheet: RBSs
Phage	min(5' end)	max(3' end)	strand	FIMO score	pvalue	qvalue	sequence	consensus Shine-Dalgarno sequence	CDKM9	CDKM15
CDKM9	11031	11037	+	42.70	5.35e-05	0.355	AAGGAGG
CDKM9	14573	14579	+	42.70	5.35e-05	0.355	AAGGAGG	WebLogo
CDKM9	16554	16560	-	42.70	5.35e-05	0.355	AAGGAGG
CDKM9	19077	19083	+	42.70	5.35e-05	0.355	AAGGAGG
CDKM9	23643	23649	+	42.70	5.35e-05	0.355	AAGGAGG
CDKM9	25597	25603	+	42.70	5.35e-05	0.355	AAGGAGG	Minimal MEME Motif Format
CDKM9	26023	26029	+	42.70	5.35e-05	0.355	AAGGAGG
CDKM9	31286	31292	+	42.70	5.35e-05	0.355	AAGGAGG
CDKM9	37359	37365	-	42.70	5.35e-05	0.355	AAGGAGG
CDKM9	37453	37459	+	42.70	5.35e-05	0.355	AAGGAGG	GenBank (all annotations)
CDKM9	38904	38910	+	42.70	5.35e-05	0.355	AAGGAGG
CDKM9	42165	42171	+	42.70	5.35e-05	0.355	AAGGAGG
CDKM9	43364	43370	+	42.70	5.35e-05	0.355	AAGGAGG
CDKM9	44292	44298	+	42.70	5.35e-05	0.355	AAGGAGG	gff3 (all annotations)
CDKM9	44441	44447	+	42.70	5.35e-05	0.355	AAGGAGG
CDKM9	2945	2951	+	39.70	0.000107	0.484	AAGGTGG
CDKM9	4603	4609	+	39.70	0.000107	0.484	AAGGTGG
CDKM9	10208	10214	+	39.70	0.000107	0.484	AAGGTGG
CDKM9	18611	18617	+	39.70	0.000107	0.484	AAGGTGG
CDKM9	32854	32860	-	39.70	0.000107	0.484	AAGGTGG
CDKM9	38855	38861	-	39.70	0.000107	0.484	AAGGTGG
CDKM9	41592	41598	+	39.70	0.000107	0.484	AAGGTGG
CDKM9	2082	2088	+	38.20	0.000151	0.497	AAGGGGG
CDKM9	39723	39729	+	38.20	0.000151	0.497	AAGGGGG
CDKM9	40124	40130	+	38.20	0.000151	0.497	AAGGGGG
CDKM9	42352	42358	+	38.20	0.000151	0.497	AAGGGGG
CDKM9	45447	45453	+	38.20	0.000151	0.497	AAGGGGG
CDKM9	19943	19949	+	37.10	0.000195	0.497	GAGGAGG
CDKM9	43733	43739	+	37.10	0.000195	0.497	GAGGAGG
CDKM9	29807	29813	-	35.80	0.00026	0.497	AAGGAGT
CDKM9	33885	33891	-	35.80	0.00026	0.497	AAGGAGT
CDKM9	388	394	+	35.80	0.00026	0.497	AAGGAGT
CDKM9	507	513	+	35.80	0.00026	0.497	AAGGAGT
CDKM9	846	852	+	35.80	0.00026	0.497	AAGGAGT
CDKM9	5951	5957	+	35.80	0.00026	0.497	AAGGAGT
CDKM9	6353	6359	+	35.80	0.00026	0.497	AAGGAGT
CDKM9	13583	13589	+	35.80	0.00026	0.497	AAGGAGT
CDKM9	14495	14501	+	35.80	0.00026	0.497	AAGGAGT
CDKM9	15704	15710	+	35.80	0.00026	0.497	AAGGAGT
CDKM9	18369	18375	+	35.80	0.00026	0.497	AAGGAGT
CDKM9	20142	20148	+	35.80	0.00026	0.497	AAGGAGT
CDKM9	31935	31941	+	35.80	0.00026	0.497	AAGGAGT
CDKM9	38514	38520	+	35.80	0.00026	0.497	AAGGAGT
CDKM9	39139	39145	+	35.80	0.00026	0.497	AAGGAGT
CDKM9	45932	45938	+	35.80	0.00026	0.497	AAGGAGT
CDKM9	47481	47487	+	35.80	0.00026	0.497	AAGGAGT
CDKM9	47931	47937	+	35.80	0.00026	0.497	AAGGAGT
CDKM9	28724	28730	-	34.90	0.000325	0.497	AAGGAGA
CDKM9	33639	33645	-	34.90	0.000325	0.497	AAGGAGA
CDKM9	47887	47893	-	34.90	0.000325	0.497	AAGGAGA
CDKM9	5416	5422	+	34.90	0.000325	0.497	AAGGAGA
CDKM9	5428	5434	+	34.90	0.000325	0.497	AAGGAGA
CDKM9	8112	8118	+	34.90	0.000325	0.497	AAGGAGA
CDKM9	9643	9649	+	34.90	0.000325	0.497	AAGGAGA
CDKM9	13709	13715	+	34.90	0.000325	0.497	AAGGAGA
CDKM9	17622	17628	+	34.90	0.000325	0.497	AAGGAGA
CDKM9	20694	20700	+	34.90	0.000325	0.497	AAGGAGA
CDKM9	21971	21977	+	34.90	0.000325	0.497	AAGGAGA
CDKM9	25095	25101	+	34.90	0.000325	0.497	AAGGAGA
CDKM9	26406	26412	+	34.90	0.000325	0.497	AAGGAGA
CDKM9	29951	29957	+	34.90	0.000325	0.497	AAGGAGA
CDKM9	38604	38610	+	34.90	0.000325	0.497	AAGGAGA
CDKM9	45791	45797	+	34.90	0.000325	0.497	AAGGAGA
CDKM9	46460	46466	+	34.90	0.000325	0.497	AAGGAGA
CDKM9	47007	47013	+	34.90	0.000325	0.497	AAGGAGA
CDKM9	373	379	+	34.10	0.00039	0.547	AAGGAAG
CDKM9	5691	5697	+	34.10	0.00039	0.547	AAGGAAG
CDKM9	17460	17466	+	34.10	0.00039	0.547	AAGGAAG
CDKM9	31282	31288	+	34.10	0.00039	0.547	AAGGAAG
CDKM9	35939	35945	+	34.10	0.00039	0.547	AAGGAAG
CDKM9	37017	37023	+	34.10	0.00039	0.547	AAGGAAG
CDKM9	30040	30046	-	33.50	0.000444	0.549	TAGGAGG
CDKM9	9390	9396	+	33.50	0.000444	0.549	TAGGAGG
CDKM9	14936	14942	+	33.50	0.000444	0.549	TAGGAGG
CDKM9	21664	21670	+	33.50	0.000444	0.549	TAGGAGG
CDKM9	38321	38327	+	33.50	0.000444	0.549	TAGGAGG
CDKM9	12028	12034	+	33.10	0.000487	0.549	GAGGTGG
CDKM9	13436	13442	+	33.10	0.000487	0.549	GAGGTGG
CDKM9	20433	20439	+	33.10	0.000487	0.549	GAGGTGG
CDKM9	21026	21032	+	33.10	0.000487	0.549	GAGGTGG
CDKM9	21667	21673	+	33.10	0.000487	0.549	GAGGTGG
CDKM9	31289	31295	+	33.10	0.000487	0.549	GAGGTGG
CDKM9	35128	35134	+	33.10	0.000487	0.549	GAGGTGG
CDKM9	37456	37462	+	33.10	0.000487	0.549	GAGGTGG
CDKM9	44955	44961	+	33.10	0.000487	0.549	GAGGTGG
CDKM9	49812	49818	+	33.10	0.000487	0.549	GAGGTGG
CDKM9	4410	4416	+	32.60	0.000553	0.549	AAGGTGT
CDKM9	7213	7219	+	32.60	0.000553	0.549	AAGGTGT
CDKM9	15476	15482	+	32.60	0.000553	0.549	AAGGTGT
CDKM9	15563	15569	+	32.60	0.000553	0.549	AAGGTGT
CDKM9	19382	19388	+	32.60	0.000553	0.549	AAGGTGT
CDKM9	19580	19586	+	32.60	0.000553	0.549	AAGGTGT
CDKM9	26577	26583	+	32.60	0.000553	0.549	AAGGTGT
CDKM9	30715	30721	-	32.60	0.000553	0.549	AAGGTGT
CDKM9	49606	49612	+	32.60	0.000553	0.549	AAGGTGT
CDKM9	1407	1413	+	32.10	0.000618	0.549	AAGGTGA
CDKM9	2414	2420	+	32.10	0.000618	0.549	AAGGTGA
CDKM9	2663	2669	+	32.10	0.000618	0.549	AAGGTGA
CDKM9	6061	6067	+	32.10	0.000618	0.549	AAGGTGA
CDKM9	6727	6733	+	32.10	0.000618	0.549	AAGGTGA
CDKM9	6961	6967	+	32.10	0.000618	0.549	AAGGTGA
CDKM9	8248	8254	+	32.10	0.000618	0.549	AAGGTGA
CDKM9	12716	12722	+	32.10	0.000618	0.549	AAGGTGA
CDKM9	14254	14260	-	32.10	0.000618	0.549	AAGGTGA
CDKM9	18284	18290	+	32.10	0.000618	0.549	AAGGTGA
CDKM9	19543	19549	+	32.10	0.000618	0.549	AAGGTGA
CDKM9	23865	23871	+	32.10	0.000618	0.549	AAGGTGA
CDKM9	36787	36793	+	32.10	0.000618	0.549	AAGGTGA
CDKM9	37425	37431	+	32.10	0.000618	0.549	AAGGTGA
CDKM9	43196	43202	+	32.10	0.000618	0.549	AAGGTGA
CDKM9	45964	45970	+	32.10	0.000618	0.549	AAGGTGA
CDKM9	46502	46508	+	32.10	0.000618	0.549	AAGGTGA
CDKM9	16592	16598	+	31.80	0.000654	0.566	GAGGGGG
CDKM9	39573	39579	+	31.80	0.000654	0.566	GAGGGGG
CDKM9	43367	43373	+	31.80	0.000654	0.566	GAGGGGG
CDKM9	32424	32430	+	31.50	0.000707	0.596	AAGGGGT
CDKM9	35783	35789	-	31.50	0.000707	0.596	AAGGGGT
CDKM9	37784	37790	+	31.50	0.000707	0.596	AAGGGGT
CDKM9	5103	5109	-	31.20	0.000761	0.631	GAGGAGT
CDKM9	46618	46624	+	31.20	0.000761	0.631	GAGGAGT
CDKM9	2837	2843	+	30.80	0.000826	0.637	AAGGTAG
CDKM9	13409	13415	+	30.80	0.000826	0.637	AAGGTAG
CDKM9	16442	16448	+	30.80	0.000826	0.637	AAGGTAG
CDKM9	19889	19895	+	30.80	0.000826	0.637	AAGGTAG
CDKM9	23431	23437	+	30.80	0.000826	0.637	AAGGTAG
CDKM9	34213	34219	-	30.80	0.000826	0.637	AAGGTAG
CDKM9	34931	34937	-	30.80	0.000826	0.637	AAGGTAG
CDKM9	48056	48062	+	30.80	0.000826	0.637	AAGGTAG
CDKM9	49534	49540	+	30.80	0.000826	0.637	AAGGTAG
CDKM9	196	202	-	30.60	0.00087	0.646	CAGGAGG
CDKM9	37623	37629	+	30.60	0.00087	0.646	CAGGAGG
CDKM9	43270	43276	+	30.60	0.00087	0.646	CAGGAGG
CDKM9	44952	44958	+	30.60	0.00087	0.646	CAGGAGG
CDKM9	49069	49075	+	30.60	0.00087	0.646	CAGGAGG
CDKM9	1551	1557	+	2016-10-30	0.000977	0.648	TAGGTGG
CDKM9	2690	2696	+	2016-10-30	0.000977	0.648	AAGGGGA
CDKM9	4778	4784	+	2016-10-30	0.000977	0.648	AAGGGGA
CDKM9	4930	4936	+	2016-10-30	0.000977	0.648	AAGGGGA
CDKM9	8969	8975	+	2016-10-30	0.000977	0.648	TAGGTGG
CDKM9	14102	14108	+	2016-10-30	0.000977	0.648	TAGGTGG
CDKM9	15602	15608	+	2016-10-30	0.000977	0.648	TAGGTGG
CDKM9	19311	19317	+	2016-10-30	0.000977	0.648	TAGGTGG
CDKM9	20001	20007	+	2016-10-30	0.000977	0.648	AAGGGGA
CDKM9	21929	21935	+	2016-10-30	0.000977	0.648	TAGGTGG
CDKM9	27056	27062	+	2016-10-30	0.000977	0.648	TAGGTGG
CDKM9	27950	27956	+	2016-10-30	0.000977	0.648	TAGGTGG
CDKM9	31604	31610	-	2016-10-30	0.000977	0.648	TAGGTGG
CDKM9	32834	32840	+	2016-10-30	0.000977	0.648	TAGGTGG
CDKM9	44337	44343	+	2016-10-30	0.000977	0.648	TAGGTGG
CDKM9	47896	47902	+	2016-01-30	0.000977	0.648	AAGGGGA
CDKM15	11226	11232	+	42.7	5.35e-05	0.425	AAGGAGG
CDKM15	16709	16715	-	42.7	5.35e-05	0.425	AAGGAGG
CDKM15	22282	22288	+	42.7	5.35e-05	0.425	AAGGAGG
CDKM15	26848	26854	+	42.7	5.35e-05	0.425	AAGGAGG
CDKM15	28802	28808	+	42.7	5.35e-05	0.425	AAGGAGG
CDKM15	29228	29234	+	42.7	5.35e-05	0.425	AAGGAGG
CDKM15	30946	30952	+	42.7	5.35e-05	0.425	AAGGAGG
CDKM15	32207	32213	+	42.7	5.35e-05	0.425	AAGGAGG
CDKM15	39533	39539	+	42.7	5.35e-05	0.425	AAGGAGG
CDKM15	44448	44454	+	42.7	5.35e-05	0.425	AAGGAGG
CDKM15	44597	44603	+	42.7	5.35e-05	0.425	AAGGAGG
CDKM15	47087	47093	+	42.7	5.35e-05	0.425	AAGGAGG
CDKM15	188	194	+	39.7	0.000107	0.51	AAGGTGG
CDKM15	3371	3377	+	39.7	0.000107	0.51	AAGGTGG
CDKM15	4603	4609	+	39.7	0.000107	0.51	AAGGTGG
CDKM15	10403	10409	+	39.7	0.000107	0.51	AAGGTGG
CDKM15	21248	21254	+	39.7	0.000107	0.51	AAGGTGG
CDKM15	21816	21822	+	39.7	0.000107	0.51	AAGGTGG
CDKM15	33771	33777	-	39.7	0.000107	0.51	AAGGTGG
CDKM15	43440	43446	+	39.7	0.000107	0.51	AAGGTGG
CDKM15	2082	2088	+	38.2	0.000151	0.606	AAGGGGG
CDKM15	39858	39864	+	38.2	0.000151	0.606	AAGGGGG
CDKM15	42523	42529	+	38.2	0.000151	0.606	AAGGGGG
CDKM15	5784	5790	+	37.1	0.000195	0.606	GAGGAGG
CDKM15	23148	23154	+	37.1	0.000195	0.606	GAGGAGG
CDKM15	43890	43896	+	37.1	0.000195	0.606	GAGGAGG
CDKM15	846	852	+	34.9	0.000325	0.606	AAGGAGT
CDKM15	5103	5109	-	34.9	0.000325	0.606	AAGGAGT
CDKM15	5416	5422	+	34.9	0.000325	0.606	AAGGAGA
CDKM15	5428	5434	+	34.9	0.000325	0.606	AAGGAGA
CDKM15	5951	5957	+	34.9	0.000325	0.606	AAGGAGT
CDKM15	6352	6358	+	34.9	0.000325	0.606	AAGGAGT
CDKM15	8111	8117	+	34.9	0.000325	0.606	AAGGAGA
CDKM15	9838	9844	+	34.9	0.000325	0.606	AAGGAGA
CDKM15	15858	15864	+	34.9	0.000325	0.606	AAGGAGT
CDKM15	17514	17520	+	34.9	0.000325	0.606	AAGGAGA
CDKM15	18816	18822	+	34.9	0.000325	0.606	AAGGAGT
CDKM15	19559	19565	+	34.9	0.000325	0.606	AAGGAGT
CDKM15	20827	20833	+	34.9	0.000325	0.606	AAGGAGA
CDKM15	21574	21580	+	34.9	0.000325	0.606	AAGGAGT
CDKM15	23347	23353	+	34.9	0.000325	0.606	AAGGAGT
CDKM15	23899	23905	+	34.9	0.000325	0.606	AAGGAGA
CDKM15	25176	25182	+	34.9	0.000325	0.606	AAGGAGA
CDKM15	28300	28306	+	34.9	0.000325	0.606	AAGGAGA
CDKM15	30057	30063	+	34.9	0.000325	0.606	AAGGAGT
CDKM15	34556	34562	-	34.9	0.000325	0.606	AAGGAGA
CDKM15	34802	34808	-	34.9	0.000325	0.606	AAGGAGT
CDKM15	47710	47716	+	34.9	0.000325	0.606	AAGGAGA
CDKM15	48610	48616	+	34.9	0.000325	0.606	AAGGAGA
CDKM15	11353	11359	+	34.3	0.000369	0.606	GAGGTGG
CDKM15	12221	12227	+	34.3	0.000369	0.606	GAGGTGG
CDKM15	23638	23644	+	34.3	0.000369	0.606	GAGGTGG
CDKM15	24231	24237	+	34.3	0.000369	0.606	GAGGTGG
CDKM15	24872	24878	+	34.3	0.000369	0.606	GAGGTGG
CDKM15	32210	32216	+	34.3	0.000369	0.606	GAGGTGG
CDKM15	36045	36051	+	34.3	0.000369	0.606	GAGGTGG
CDKM15	45111	45117	+	34.3	0.000369	0.606	GAGGTGG
CDKM15	50595	50601	+	34.3	0.000369	0.606	GAGGTGG
CDKM15	9585	9591	+	33.7	0.000422	0.63	TAGGAGG
CDKM15	13530	13536	+	33.7	0.000422	0.63	TAGGAGG
CDKM15	24869	24875	+	33.7	0.000422	0.63	TAGGAGG
CDKM15	39772	39778	+	33.7	0.000422	0.63	TAGGAGG
CDKM15	8325	8331	+	33.4	0.000458	0.63	GAGGGGG
CDKM15	19763	19769	+	33.4	0.000458	0.63	GAGGGGG
CDKM15	38611	38617	+	33.4	0.000458	0.63	GAGGGGG
CDKM15	1407	1413	+	32.3	0.000589	0.63	AAGGTGA
CDKM15	2414	2420	+	32.3	0.000589	0.63	AAGGTGA
CDKM15	4410	4416	+	32.3	0.000589	0.63	AAGGTGT
CDKM15	6726	6732	+	32.3	0.000589	0.63	AAGGTGA
CDKM15	6960	6966	+	32.3	0.000589	0.63	AAGGTGA
CDKM15	7212	7218	+	32.3	0.000589	0.63	AAGGTGT
CDKM15	8247	8253	+	32.3	0.000589	0.63	AAGGTGA
CDKM15	12909	12915	+	32.3	0.000589	0.63	AAGGTGA
CDKM15	14133	14139	+	32.3	0.000589	0.63	AAGGTGT
CDKM15	15260	15266	-	32.3	0.000589	0.63	AAGGTGT
CDKM15	15630	15636	+	32.3	0.000589	0.63	AAGGTGT
CDKM15	15717	15723	+	32.3	0.000589	0.63	AAGGTGT
CDKM15	19627	19633	+	32.3	0.000589	0.63	AAGGTGA
CDKM15	21489	21495	+	32.3	0.000589	0.63	AAGGTGA
CDKM15	22587	22593	+	32.3	0.000589	0.63	AAGGTGT
CDKM15	22748	22754	+	32.3	0.000589	0.63	AAGGTGA
CDKM15	22785	22791	+	32.3	0.000589	0.63	AAGGTGT
CDKM15	27070	27076	+	32.3	0.000589	0.63	AAGGTGA
CDKM15	29755	29761	+	32.3	0.000589	0.63	AAGGTGT
CDKM15	31636	31642	-	32.3	0.000589	0.63	AAGGTGT
CDKM15	37973	37979	+	32.3	0.000589	0.63	AAGGTGT
CDKM15	38962	38968	+	32.3	0.000589	0.63	AAGGTGA
CDKM15	47357	47363	+	32.3	0.000589	0.63	AAGGTGA
CDKM15	50014	50020	+	32.3	0.000589	0.63	AAGGTGA
CDKM15	2663	2669	+	31.6	0.000696	0.663	AAGGGGA
CDKM15	2690	2696	+	31.6	0.000696	0.663	AAGGGGA
CDKM15	4778	4784	+	31.6	0.000696	0.663	AAGGGGA
CDKM15	4930	4936	+	31.6	0.000696	0.663	AAGGGGA
CDKM15	17108	17114	+	31.6	0.000696	0.663	AAGGGGT
CDKM15	23206	23212	+	31.6	0.000696	0.663	AAGGGGA
CDKM15	33340	33346	+	31.6	0.000696	0.663	AAGGGGT
CDKM15	36700	36706	-	31.6	0.000696	0.663	AAGGGGT
CDKM15	42334	42340	+	31.6	0.000696	0.663	AAGGGGA
CDKM15	45601	45607	+	31.6	0.000696	0.663	AAGGGGT
CDKM15	45823	45829	+	31.6	0.000696	0.663	AAGGGGT
CDKM15	35221	35227	-	2016-09-30	0.000802	0.702	GAGGAGA
CDKM15	44003	44009	+	2016-09-30	0.000802	0.702	GAGGAGA
CDKM15	44724	44730	+	2016-09-30	0.000802	0.702	GAGGAGA
CDKM15	1551	1557	+	2016-07-30	0.000856	0.702	TAGGTGG
CDKM15	9164	9170	+	2016-07-30	0.000856	0.702	TAGGTGG
CDKM15	10586	10592	+	2016-07-30	0.000856	0.702	TAGGTGG
CDKM15	15090	15096	+	2016-07-30	0.000856	0.702	TAGGTGG
CDKM15	15756	15762	+	2016-07-30	0.000856	0.702	TAGGTGG
CDKM15	22516	22522	+	2016-07-30	0.000856	0.702	TAGGTGG
CDKM15	25134	25140	+	2016-07-30	0.000856	0.702	TAGGTGG
CDKM15	32525	32531	-	2016-07-30	0.000856	0.702	TAGGTGG
CDKM15	33751	33757	+	2016-07-30	0.000856	0.702	TAGGTGG
CDKM15	40068	40074	+	2016-07-30	0.000856	0.702	TAGGTGG
CDKM15	41882	41888	-	2016-07-30	0.000856	0.702	TAGGTGG
CDKM15	44493	44499	+	2016-07-30	0.000856	0.702	TAGGTGG
CDKM15	15612	15618	+	2016-05-30	0.0009	0.702	TAGGGGG
CDKM15	24073	24079	+	2016-05-30	0.0009	0.702	TAGGGGG
CDKM15	30292	30298	+	2016-05-30	0.0009	0.702	TAGGGGG
CDKM15	7740	7746	+	2016-01-30	0.000965	0.702	AAGGAAG
CDKM15	19018	19024	+	2016-01-30	0.000965	0.702	AAGGAAG
CDKM15	20609	20615	+	2016-01-30	0.000965	0.702	AAGGAAG
CDKM15	20665	20671	+	2016-01-30	0.000965	0.702	AAGGAAG
CDKM15	30366	30372	+	2016-01-30	0.000965	0.702	AAGGAAG
CDKM15	30786	30792	+	2016-01-30	0.000965	0.702	AAGGAAG
CDKM15	31039	31045	+	2016-01-30	0.000965	0.702	AAGGAAG
CDKM15	32203	32209	+	2016-01-30	0.000965	0.702	AAGGAAG
CDKM15	32856	32862	+	2016-01-30	0.000965	0.702	AAGGAAG
CDKM15	36856	36862	+	2016-01-30	0.000965	0.702	AAGGAAG
CDKM15	37773	37779	+	2016-01-30	0.000965	0.702	AAGGAAG
CDKM15	40927	40933	+	2016-01-30	0.000965	0.702	AAGGAAG
CDKM15	46370	46376	+	2016-01-30	0.000965	0.702	AAGGAAG

## Sheet: BLASTp_nr
CDKM15_1	1e-158	544957304	WP_021362357.1	ATPase subunit of terminase family protein	Peptoclostridium difficile
CDKM15_2	0	732169747	CEK40627.1	putative terminase B	Clostridium phage phiCD505
CDKM15_3	0	506590343	WP_016056316.1	portal protein	Peptoclostridium difficile
CDKM15_4	0	414090369	YP_006990482.1	head morphogenesis protein	Clostridium phage phiMMP02
CDKM15_5	0	545034031	WP_021413047.1	hypothetical protein	Peptoclostridium difficile
CDKM15_6	4e-87	544968224	WP_021371658.1	hypothetical protein	Peptoclostridium difficile
CDKM15_7	0	544957309	WP_021362362.1	hypothetical protein	Peptoclostridium difficile
CDKM15_8	1e-74	506590346	WP_016056319.1	hypothetical protein	Peptoclostridium difficile
CDKM15_9	4e-78	544954065	WP_021359669.1	hypothetical protein	Peptoclostridium difficile
CDKM15_10	2e-91	544954876	WP_021360338.1	MULTISPECIES: hypothetical protein	Peptoclostridium
CDKM15_11	7e-32	531168171	EQE71449.1	hypothetical protein QCK_4159	Peptoclostridium difficile CD45
CDKM15_12	0	544968285	WP_021371709.1	hypothetical protein	Peptoclostridium difficile
CDKM15_13	3e-37	544968288	WP_021371712.1	hypothetical protein	Peptoclostridium difficile
CDKM15_14	0	544959315	WP_021364158.1	phage tail sheath family protein	Peptoclostridium difficile
CDKM15_15	2e-93	545039099	WP_021415883.1	hypothetical protein	Peptoclostridium difficile
CDKM15_16	6e-103	544969756	WP_021372846.1	phage XkdN-like family protein	Peptoclostridium difficile
CDKM15_17	0	506527312	WP_015994354.1	phage tail tape measure protein	Peptoclostridium difficile
CDKM15_18	0	545013012	WP_021399853.1	hypothetical protein	Peptoclostridium difficile
CDKM15_19	4e-32	544977693	WP_021378871.1	CopG family transcriptional regulator	Peptoclostridium difficile
CDKM15_20	0	544977694	WP_021378872.1	hypothetical protein	Peptoclostridium difficile
CDKM15_21	9e-37	545012998	WP_021399839.1	hypothetical protein	Peptoclostridium difficile
CDKM15_22	6e-27	544969765	WP_021372855.1	hypothetical protein	Peptoclostridium difficile
CDKM15_23	6e-156	531462423	EQH51184.1	lysM domain protein	Peptoclostridium difficile DA00256
CDKM15_24	0	545052074	WP_021425849.1	hypothetical protein	Peptoclostridium difficile
CDKM15_25	3e-80	544968233	WP_021371666.1	hypothetical protein	Peptoclostridium difficile
CDKM15_26	1e-105	544968232	WP_021371665.1	hypothetical protein	Peptoclostridium difficile
CDKM15_27	0	544959322	WP_021364165.1	baseplate J-like family protein	Peptoclostridium difficile
CDKM15_28	2e-149	531124220	EQE28948.1	hypothetical protein QC1_0346	Peptoclostridium difficile CD21
CDKM15_29	0	544959355	WP_021364198.1	phage tail-collar fiber family protein	Peptoclostridium difficile
CDKM15_30	2e-149	544959346	WP_021364189.1	hypothetical protein	Peptoclostridium difficile
CDKM15_31	1e-37	544959305	WP_021364148.1	hypothetical protein	Peptoclostridium difficile
CDKM15_32	2e-33	497584239	WP_009898423.1	hypothetical protein	Peptoclostridium difficile
CDKM15_33	0	544996723	WP_021391343.1	hypothetical protein	Peptoclostridium difficile
CDKM15_34	2e-63	497580938	WP_009895122.1	hypothetical protein	Peptoclostridium difficile
CDKM15_35	1e-22	544968887	WP_021372184.1	hypothetical protein	Peptoclostridium difficile
CDKM15_36	2e-96	544968890	WP_021372187.1	toxin secretion/phage lysis holin family protein	Peptoclostridium difficile
CDKM15_37	0	506590375	WP_016056343.1	endolysin	Peptoclostridium difficile
CDKM15_38	1e-112	506590376	WP_016056344.1	hypothetical protein	Peptoclostridium difficile
CDKM15_39	4e-129	506590377	WP_016056345.1	hypothetical protein	Peptoclostridium difficile
CDKM15_40	6e-34	497584217	WP_009898401.1	MULTISPECIES: hypothetical protein	Peptoclostridium
CDKM15_41	1e-23	500188374	WP_011861731.1	hypothetical protein	Peptoclostridium difficile
CDKM15_42	1e-78	544964046	WP_021368302.1	penicillinase repressor family protein	Peptoclostridium difficile
CDKM15_43	8e-82	544957743	WP_021362721.1	penicillinase repressor family protein	Peptoclostridium difficile
CDKM15_44	0	544956044	WP_021361295.1	MULTISPECIES: phage integrase	Peptoclostridium
CDKM15_45	1e-39	531094309	EQE00253.1	hypothetical protein QAQ_3859	Peptoclostridium difficile CD8
CDKM15_46	1e-42	506517662	WP_015984870.1	cI repressor	Peptoclostridium difficile
CDKM15_47	3e-84	506517663	WP_015984871.1	repressor	Peptoclostridium difficile
CDKM15_48	3e-46	544957381	WP_021362426.1	betR domain protein	Peptoclostridium difficile
CDKM15_49	1e-179	544957382	WP_021362427.1	phage regulatory, Rha family protein	Peptoclostridium difficile
CDKM15_50	6e-52	531133078	EQE37557.1	hypothetical protein QC7_1110	Peptoclostridium difficile CD38
CDKM15_51	3e-95	531145970	EQE50059.1	hypothetical protein QC9_1023	Peptoclostridium difficile CD39
CDKM15_52	1e-15	531117056	EQE22046.1	hypothetical protein QAW_1262	Peptoclostridium difficile CD17
CDKM15_53	5e-34	544963969	WP_021368261.1	phage protein	Peptoclostridium difficile
CDKM15_54	1e-23	531117058	EQE22048.1	hypothetical protein QAW_1264	Peptoclostridium difficile CD17
CDKM15_55	3e-32	506517673	WP_015984881.1	hypothetical protein	Peptoclostridium difficile
CDKM15_56	2e-28	134287393	YP_001110776.1	hypothetical protein phiC2p61	Clostridium phage phiC2
CDKM15_57	4e-45	497580502	WP_009894686.1	hypothetical protein	Peptoclostridium difficile
CDKM15_58	8e-64	506517675	WP_015984883.1	hypothetical protein	Peptoclostridium difficile
CDKM15_59	1e-110	506517676	WP_015984884.1	hypothetical protein	Peptoclostridium difficile
CDKM15_60	2e-141	506517677	WP_015984885.1	essential recombination function protein	Peptoclostridium difficile
CDKM15_61	0	544963232	WP_021367673.1	dnaD domain protein	Peptoclostridium difficile
CDKM15_62	2e-31	506517679	WP_015984887.1	hypothetical protein	Peptoclostridium difficile
CDKM15_63	9e-94	506514263	WP_015981535.1	hypothetical protein	Peptoclostridium difficile
CDKM15_64	5e-116	531187377	EQE90039.1	hypothetical protein QCY_3052	Peptoclostridium difficile CD70
CDKM15_65	9e-82	506517681	WP_015984889.1	hypothetical protein	Peptoclostridium difficile
CDKM15_66	4e-21	134287403	YP_001110786.1	hypothetical protein phiC2p71	Clostridium phage phiC2
CDKM15_67	2e-69	506527335	WP_015994376.1	hypothetical protein	Peptoclostridium difficile
CDKM15_68	0	500187652	WP_011861009.1	MULTISPECIES: restriction endonuclease subunit M	Peptoclostridium
CDKM15_69	7e-40	500187653	WP_011861010.1	MULTISPECIES: hypothetical protein	Peptoclostridium
CDKM15_70	0	506590406	WP_016056369.1	hypothetical protein	Peptoclostridium difficile
CDKM15_71	7e-30	506590407	WP_016056370.1	hypothetical protein	Peptoclostridium difficile
CDKM15_72	3e-55	506590408	WP_016056371.1	hypothetical protein	Peptoclostridium difficile
CDKM15_73	7e-45	506590409	WP_016056372.1	ASCH domain protein	Peptoclostridium difficile
CDKM15_74	8e-113	414090437	YP_006990550.1	hypothetical protein phiMMP02_gp72	Clostridium phage phiMMP02
CDKM15_75	2e-102	506590412	WP_016056374.1	RusA endonuclease	Peptoclostridium difficile
CDKM15_76	8e-40	506590413	WP_016056375.1	hypothetical protein	Peptoclostridium difficile
CDKM15_77	8e-115	506590415	WP_016056376.1	sigma factor	Peptoclostridium difficile
CDKM15_78	4e-46	550502742	WP_022616306.1	hypothetical protein	Peptoclostridium difficile
CDKM15_79	3e-146	550502737	WP_022616305.1	hypothetical protein	Peptoclostridium difficile
CDKM9_1	2e-167	209901238	YP_002290877.1	putative terminase small subunit	Clostridium phage phiCD27
CDKM9_2	0	506527298	WP_015994340.1	MULTISPECIES: terminase B	Peptoclostridium
CDKM9_3	0	506527299	WP_015994341.1	MULTISPECIES: portal protein	Peptoclostridium
CDKM9_4	0	531109270	EQE14554.1	putative head morphogenesis protein	Peptoclostridium difficile CD8
CDKM9_5	0	506527301	WP_015994343.1	MULTISPECIES: hypothetical protein	Peptoclostridium
CDKM9_6	2e-86	506527302	WP_015994344.1	MULTISPECIES: hypothetical protein	Peptoclostridium
CDKM9_7	0	506527303	WP_015994345.1	MULTISPECIES: hypothetical protein	Peptoclostridium
CDKM9_8	7e-75	544996226	WP_021390989.1	hypothetical protein	Peptoclostridium difficile
CDKM9_9	1e-82	544996224	WP_021390987.1	hypothetical protein	Peptoclostridium difficile
CDKM9_10	2e-104	549327554	CCL36138.1	conserved exported hypothetical protein	Peptoclostridium difficile T23
CDKM9_11	0	544996220	WP_021390983.1	hypothetical protein	Peptoclostridium difficile
CDKM9_12	2e-36	544959332	WP_021364175.1	hypothetical protein	Peptoclostridium difficile
CDKM9_13	0	544959315	WP_021364158.1	phage tail sheath family protein	Peptoclostridium difficile
CDKM9_14	9e-95	544957314	WP_021362367.1	hypothetical protein	Peptoclostridium difficile
CDKM9_15	5e-105	544957315	WP_021362368.1	phage XkdN-like family protein	Peptoclostridium difficile
CDKM9_16	0	544959353	WP_021364196.1	phage tail tape measure protein	Peptoclostridium difficile
CDKM9_17	0	531569555	EQI51309.1	hypothetical protein QOS_2956	Peptoclostridium difficile Y184
CDKM9_18	3e-157	531782424	EQK58505.1	lysM domain protein	Peptoclostridium difficile F548
CDKM9_19	0	544968235	WP_021371668.1	hypothetical protein	Peptoclostridium difficile
CDKM9_20	3e-80	544968233	WP_021371666.1	hypothetical protein	Peptoclostridium difficile
CDKM9_21	1e-105	544968232	WP_021371665.1	hypothetical protein	Peptoclostridium difficile
CDKM9_22	0	544959322	WP_021364165.1	baseplate J-like family protein	Peptoclostridium difficile
CDKM9_23	2e-149	531124220	EQE28948.1	hypothetical protein QC1_0346	Peptoclostridium difficile CD21
CDKM9_24	0	544959355	WP_021364198.1	phage tail-collar fiber family protein	Peptoclostridium difficile
CDKM9_25	2e-149	544959346	WP_021364189.1	hypothetical protein	Peptoclostridium difficile
CDKM9_26	1e-37	544959305	WP_021364148.1	hypothetical protein	Peptoclostridium difficile
CDKM9_27	2e-33	497584239	WP_009898423.1	hypothetical protein	Peptoclostridium difficile
CDKM9_28	0	544996723	WP_021391343.1	hypothetical protein	Peptoclostridium difficile
CDKM9_29	2e-63	497580938	WP_009895122.1	hypothetical protein	Peptoclostridium difficile
CDKM9_30	1e-22	544968887	WP_021372184.1	hypothetical protein	Peptoclostridium difficile
CDKM9_31	2e-96	545036062	WP_021414130.1	toxin secretion/phage lysis holin family protein	Peptoclostridium difficile
CDKM9_32	0	545030155	WP_021411326.1	N-acetylmuramoyl-L-alanine amidase	Peptoclostridium difficile
CDKM9_33	2e-74	531095984	EQE01761.1	hypothetical protein QAO_2927	Peptoclostridium difficile CD3
CDKM9_34	5e-113	497584223	WP_009898407.1	MULTISPECIES: hypothetical protein	Peptoclostridium
CDKM9_35	0	506517657	WP_015984865.1	MULTISPECIES: hypothetical protein	Peptoclostridium
CDKM9_36	5e-124	497584219	WP_009898403.1	MULTISPECIES: hypothetical protein	Peptoclostridium
CDKM9_37	6e-34	497584217	WP_009898401.1	MULTISPECIES: hypothetical protein	Peptoclostridium
CDKM9_38	1e-23	500188374	WP_011861731.1	hypothetical protein	Peptoclostridium difficile
CDKM9_39	2e-79	544996726	WP_021391346.1	penicillinase repressor family protein	Peptoclostridium difficile
CDKM9_40	2e-82	506517659	WP_015984867.1	transcriptional regulator	Peptoclostridium difficile
CDKM9_41	0	134287379	YP_001110762.1	putative integrase	Clostridium phage phiC2
CDKM9_42	2e-41	506517661	WP_015984869.1	MULTISPECIES: hypothetical protein	Peptoclostridium
CDKM9_43	2e-42	544956042	WP_021361293.1	MULTISPECIES: hypothetical protein	Peptoclostridium
CDKM9_44	4e-85	506517663	WP_015984871.1	repressor	Peptoclostridium difficile
CDKM9_45	3e-46	544957381	WP_021362426.1	betR domain protein	Peptoclostridium difficile
CDKM9_46	0	506517665	WP_015984873.1	antirepressor	Peptoclostridium difficile
CDKM9_47	7e-21	531367354	EQG59884.1	hypothetical protein QK3_0979	Peptoclostridium difficile DA00145
CDKM9_48	3e-39	134287385	YP_001110768.1	hypothetical protein phiC2p53	Clostridium phage phiC2
CDKM9_49	3e-33	531367380	EQG59910.1	ribbon-helix-helix, copG family protein	Peptoclostridium difficile DA00145
CDKM9_50	6e-152	506517668	WP_015984876.1	antirepressor	Peptoclostridium difficile
CDKM9_51	4e-82	506517669	WP_015984877.1	hypothetical protein	Peptoclostridium difficile
CDKM9_52	1e-23	134287389	YP_001110772.1	hypothetical protein phiC2p57	Clostridium phage phiC2
CDKM9_53	6e-36	506517671	WP_015984879.1	repressor	Peptoclostridium difficile
CDKM9_54	3e-95	531094466	EQE00380.1	hypothetical protein QAQ_3920	Peptoclostridium difficile CD8
CDKM9_55	2e-25	531094467	EQE00381.1	hypothetical protein QAQ_3919	Peptoclostridium difficile CD8
CDKM9_56	5e-61	544955998	WP_021361259.1	MULTISPECIES: hypothetical protein	Peptoclostridium
CDKM9_57	5e-49	545013543	WP_021400141.1	hypothetical protein	Peptoclostridium difficile
CDKM9_58	0	500187640	WP_011860997.1	recombination protein Bet	Peptoclostridium difficile
CDKM9_59	4e-166	930700685	WP_054271829.1	hypothetical protein	Peptoclostridium difficile
CDKM9_60	4e-30	497587532	WP_009901716.1	phage resolvase/integrase, partial	Peptoclostridium difficile
CDKM9_61	3e-93	506514263	WP_015981535.1	hypothetical protein	Peptoclostridium difficile
CDKM9_62	3e-130	209901295	YP_002290934.1	hypothetical protein phiCD27_gp58	Clostridium phage phiCD27
CDKM9_63	7e-82	685042038	CDW17251.1	putative regulatory protein	Clostridium phage phiCDHM19
CDKM9_64	4e-21	134287403	YP_001110786.1	hypothetical protein phiC2p71	Clostridium phage phiC2
CDKM9_65	2e-69	506527335	WP_015994376.1	hypothetical protein	Peptoclostridium difficile
CDKM9_66	0	545000694	WP_021393743.1	DNA (cytosine-5-)-methyltransferase	Peptoclostridium difficile
CDKM9_67	9e-18	531333794	EQG27156.1	putative phage protein	Peptoclostridium difficile DA00114
CDKM9_68	8e-19	531333745	EQG27107.1	putative phage protein	Peptoclostridium difficile DA00114
CDKM9_69	2e-33	545000689	WP_021393738.1	hypothetical protein	Peptoclostridium difficile
CDKM9_70	7e-50	545000682	WP_021393731.1	phage protein	Peptoclostridium difficile
CDKM9_71	5e-15	545000690	WP_021393739.1	hypothetical protein	Peptoclostridium difficile
CDKM9_72	7e-89	544964138	WP_021368352.1	endodeoxyribonuclease RusA family protein	Peptoclostridium difficile
CDKM9_73	0	506527343	WP_015994384.1	MULTISPECIES: antirepressor	Peptoclostridium
CDKM9_74	1e-110	544959356	WP_021364199.1	sigma factor	Peptoclostridium difficile
CDKM9_75	6e-162	640884940	YP_009032225.1	putative regulatory protein	Clostridium phage CDMH1

## Sheet: BLASTp_RefSeq
CDKM15_1	7e-159	544957304	WP_021362357.1	ATPase subunit of terminase family protein	Peptoclostridium difficile
CDKM15_10	2e-91	544954876	WP_021360338.1	MULTISPECIES: hypothetical protein	Peptoclostridium
CDKM15_11	-	-	-	-	-
CDKM15_12	0	544968285	WP_021371709.1	hypothetical protein	Peptoclostridium difficile
CDKM15_13	2e-37	544968288	WP_021371712.1	hypothetical protein	Peptoclostridium difficile
CDKM15_14	0	544959315	WP_021364158.1	phage tail sheath family protein	Peptoclostridium difficile
CDKM15_15	2e-93	506527310	WP_015994352.1	hypothetical protein	Peptoclostridium difficile
CDKM15_16	1e-99	506527311	WP_015994353.1	hypothetical protein	Peptoclostridium difficile
CDKM15_17	0	506527312	WP_015994354.1	phage tail tape measure protein	Peptoclostridium difficile
CDKM15_18	0	545013012	WP_021399853.1	hypothetical protein	Peptoclostridium difficile
CDKM15_19	3e-32	544977693	WP_021378871.1	CopG family transcriptional regulator	Peptoclostridium difficile
CDKM15_2	0	506590342	WP_016056315.1	terminase large subunit	Peptoclostridium difficile
CDKM15_20	0	544977694	WP_021378872.1	hypothetical protein	Peptoclostridium difficile
CDKM15_21	6e-37	545012998	WP_021399839.1	hypothetical protein	Peptoclostridium difficile
CDKM15_22	4e-27	544969765	WP_021372855.1	hypothetical protein	Peptoclostridium difficile
CDKM15_23	3e-154	414090384	YP_006990497.1	peptidoglycan-binding LysM protein	Clostridium phage phiMMP02
CDKM15_24	0	545052074	WP_021425849.1	hypothetical protein	Peptoclostridium difficile
CDKM15_25	2e-80	544968233	WP_021371666.1	hypothetical protein	Peptoclostridium difficile
CDKM15_26	7e-106	544968232	WP_021371665.1	hypothetical protein	Peptoclostridium difficile
CDKM15_27	0	544959322	WP_021364165.1	baseplate J-like family protein	Peptoclostridium difficile
CDKM15_28	1e-148	695305429	WP_032507605.1	hypothetical protein	Peptoclostridium difficile
CDKM15_29	0	544959355	WP_021364198.1	phage tail-collar fiber family protein	Peptoclostridium difficile
CDKM15_3	0	506590343	WP_016056316.1	portal protein	Peptoclostridium difficile
CDKM15_30	1e-149	544959346	WP_021364189.1	hypothetical protein	Peptoclostridium difficile
CDKM15_31	9e-38	544959305	WP_021364148.1	hypothetical protein	Peptoclostridium difficile
CDKM15_32	1e-33	497584239	WP_009898423.1	hypothetical protein	Peptoclostridium difficile
CDKM15_33	0	544996723	WP_021391343.1	hypothetical protein	Peptoclostridium difficile
CDKM15_34	1e-63	497580938	WP_009895122.1	hypothetical protein	Peptoclostridium difficile
CDKM15_35	9e-23	544968887	WP_021372184.1	hypothetical protein	Peptoclostridium difficile
CDKM15_36	1e-96	544968890	WP_021372187.1	toxin secretion/phage lysis holin family protein	Peptoclostridium difficile
CDKM15_37	0	506590375	WP_016056343.1	endolysin	Peptoclostridium difficile
CDKM15_38	1e-112	506590376	WP_016056344.1	hypothetical protein	Peptoclostridium difficile
CDKM15_39	3e-129	506590377	WP_016056345.1	hypothetical protein	Peptoclostridium difficile
CDKM15_4	0	414090369	YP_006990482.1	head morphogenesis protein	Clostridium phage phiMMP02
CDKM15_40	4e-34	497584217	WP_009898401.1	MULTISPECIES: hypothetical protein	Peptoclostridium
CDKM15_41	7e-24	500188374	WP_011861731.1	hypothetical protein	Peptoclostridium difficile
CDKM15_42	8e-79	544964046	WP_021368302.1	penicillinase repressor family protein	Peptoclostridium difficile
CDKM15_43	6e-82	544957743	WP_021362721.1	penicillinase repressor family protein	Peptoclostridium difficile
CDKM15_44	0	544956044	WP_021361295.1	MULTISPECIES: phage integrase	Peptoclostridium
CDKM15_45	4e-39	506517661	WP_015984869.1	MULTISPECIES: hypothetical protein	Peptoclostridium
CDKM15_46	8e-43	506517662	WP_015984870.1	cI repressor	Peptoclostridium difficile
CDKM15_47	2e-84	506517663	WP_015984871.1	repressor	Peptoclostridium difficile
CDKM15_48	2e-46	544957381	WP_021362426.1	betR domain protein	Peptoclostridium difficile
CDKM15_49	7e-180	544957382	WP_021362427.1	phage regulatory, Rha family protein	Peptoclostridium difficile
CDKM15_5	0	506590345	WP_016056318.1	hypothetical protein	Peptoclostridium difficile
CDKM15_50	8e-52	497587524	WP_009901708.1	hypothetical protein	Peptoclostridium difficile
CDKM15_51	9e-95	506517672	WP_015984880.1	hypothetical protein	Peptoclostridium difficile
CDKM15_52	-	-	-	-	-
CDKM15_53	3e-34	544963969	WP_021368261.1	phage protein	Peptoclostridium difficile
CDKM15_54	-	-	-	-	-
CDKM15_55	2e-32	506517673	WP_015984881.1	hypothetical protein	Peptoclostridium difficile
CDKM15_56	1e-28	134287393	YP_001110776.1	hypothetical protein phiC2p61	Clostridium phage phiC2
CDKM15_57	3e-45	497580502	WP_009894686.1	hypothetical protein	Peptoclostridium difficile
CDKM15_58	6e-64	506517675	WP_015984883.1	hypothetical protein	Peptoclostridium difficile
CDKM15_59	8e-111	506517676	WP_015984884.1	hypothetical protein	Peptoclostridium difficile
CDKM15_6	9e-86	544954068	WP_021359672.1	hypothetical protein	Peptoclostridium difficile
CDKM15_60	1e-141	506517677	WP_015984885.1	essential recombination function protein	Peptoclostridium difficile
CDKM15_61	0	544963232	WP_021367673.1	dnaD domain protein	Peptoclostridium difficile
CDKM15_62	2e-31	506517679	WP_015984887.1	hypothetical protein	Peptoclostridium difficile
CDKM15_63	7e-94	506514263	WP_015981535.1	hypothetical protein	Peptoclostridium difficile
CDKM15_64	8e-110	134287401	YP_001110784.1	hypothetical protein phiC2p69	Clostridium phage phiC2
CDKM15_65	7e-82	506517681	WP_015984889.1	hypothetical protein	Peptoclostridium difficile
CDKM15_66	3e-21	134287403	YP_001110786.1	hypothetical protein phiC2p71	Clostridium phage phiC2
CDKM15_67	2e-69	506527335	WP_015994376.1	hypothetical protein	Peptoclostridium difficile
CDKM15_68	0	500187652	WP_011861009.1	MULTISPECIES: restriction endonuclease subunit M	Peptoclostridium
CDKM15_69	5e-40	500187653	WP_011861010.1	MULTISPECIES: hypothetical protein	Peptoclostridium
CDKM15_7	0	544957309	WP_021362362.1	hypothetical protein	Peptoclostridium difficile
CDKM15_70	0	506590406	WP_016056369.1	hypothetical protein	Peptoclostridium difficile
CDKM15_71	5e-30	506590407	WP_016056370.1	hypothetical protein	Peptoclostridium difficile
CDKM15_72	2e-55	506590408	WP_016056371.1	hypothetical protein	Peptoclostridium difficile
CDKM15_73	5e-45	506590409	WP_016056372.1	ASCH domain protein	Peptoclostridium difficile
CDKM15_74	6e-113	414090437	YP_006990550.1	hypothetical protein phiMMP02_gp72	Clostridium phage phiMMP02
CDKM15_75	2e-102	506590412	WP_016056374.1	RusA endonuclease	Peptoclostridium difficile
CDKM15_76	6e-40	506590413	WP_016056375.1	hypothetical protein	Peptoclostridium difficile
CDKM15_77	6e-115	506590415	WP_016056376.1	sigma factor	Peptoclostridium difficile
CDKM15_78	3e-46	550502742	WP_022616306.1	hypothetical protein	Peptoclostridium difficile
CDKM15_79	2e-146	550502737	WP_022616305.1	hypothetical protein	Peptoclostridium difficile
CDKM15_8	7e-75	506590346	WP_016056319.1	hypothetical protein	Peptoclostridium difficile
CDKM15_9	3e-78	544954065	WP_021359669.1	hypothetical protein	Peptoclostridium difficile
CDKM9_1	1e-167	209901238	YP_002290877.1	putative terminase small subunit	Clostridium phage phiCD27
CDKM9_10	3e-100	209901247	YP_002290886.1	hypothetical protein phiCD27_gp10	Clostridium phage phiCD27
CDKM9_11	0	544996220	WP_021390983.1	hypothetical protein	Peptoclostridium difficile
CDKM9_12	1e-36	544959332	WP_021364175.1	hypothetical protein	Peptoclostridium difficile
CDKM9_13	0	544959315	WP_021364158.1	phage tail sheath family protein	Peptoclostridium difficile
CDKM9_14	7e-95	544957314	WP_021362367.1	hypothetical protein	Peptoclostridium difficile
CDKM9_15	4e-105	544957315	WP_021362368.1	phage XkdN-like family protein	Peptoclostridium difficile
CDKM9_16	0	544959353	WP_021364196.1	phage tail tape measure protein	Peptoclostridium difficile
CDKM9_17	0	544959328	WP_021364171.1	hypothetical protein	Peptoclostridium difficile
CDKM9_18	2e-155	695361510	WP_032548412.1	phage portal protein	Peptoclostridium difficile
CDKM9_19	0	544968235	WP_021371668.1	hypothetical protein	Peptoclostridium difficile
CDKM9_2	0	506527298	WP_015994340.1	MULTISPECIES: terminase B	Peptoclostridium
CDKM9_20	2e-80	544968233	WP_021371666.1	hypothetical protein	Peptoclostridium difficile
CDKM9_21	7e-106	544968232	WP_021371665.1	hypothetical protein	Peptoclostridium difficile
CDKM9_22	0	544959322	WP_021364165.1	baseplate J-like family protein	Peptoclostridium difficile
CDKM9_23	1e-148	695305429	WP_032507605.1	hypothetical protein	Peptoclostridium difficile
CDKM9_24	0	544959355	WP_021364198.1	phage tail-collar fiber family protein	Peptoclostridium difficile
CDKM9_25	1e-149	544959346	WP_021364189.1	hypothetical protein	Peptoclostridium difficile
CDKM9_26	9e-38	544959305	WP_021364148.1	hypothetical protein	Peptoclostridium difficile
CDKM9_27	1e-33	497584239	WP_009898423.1	hypothetical protein	Peptoclostridium difficile
CDKM9_28	0	544996723	WP_021391343.1	hypothetical protein	Peptoclostridium difficile
CDKM9_29	1e-63	497580938	WP_009895122.1	hypothetical protein	Peptoclostridium difficile
CDKM9_3	0	506527299	WP_015994341.1	MULTISPECIES: portal protein	Peptoclostridium
CDKM9_30	9e-23	544968887	WP_021372184.1	hypothetical protein	Peptoclostridium difficile
CDKM9_31	1e-96	545036062	WP_021414130.1	toxin secretion/phage lysis holin family protein	Peptoclostridium difficile
CDKM9_32	0	545030155	WP_021411326.1	N-acetylmuramoyl-L-alanine amidase	Peptoclostridium difficile
CDKM9_33	2e-74	506517656	WP_015984864.1	MULTISPECIES: hypothetical protein	Peptoclostridium
CDKM9_34	4e-113	497584223	WP_009898407.1	MULTISPECIES: hypothetical protein	Peptoclostridium
CDKM9_35	0	506517657	WP_015984865.1	MULTISPECIES: hypothetical protein	Peptoclostridium
CDKM9_36	4e-124	497584219	WP_009898403.1	MULTISPECIES: hypothetical protein	Peptoclostridium
CDKM9_37	4e-34	497584217	WP_009898401.1	MULTISPECIES: hypothetical protein	Peptoclostridium
CDKM9_38	7e-24	500188374	WP_011861731.1	hypothetical protein	Peptoclostridium difficile
CDKM9_39	2e-79	544996726	WP_021391346.1	penicillinase repressor family protein	Peptoclostridium difficile
CDKM9_4	0	506527300	WP_015994342.1	MULTISPECIES: head morphogenesis protein	Peptoclostridium
CDKM9_40	1e-82	506517659	WP_015984867.1	transcriptional regulator	Peptoclostridium difficile
CDKM9_41	0	134287379	YP_001110762.1	putative integrase	Clostridium phage phiC2
CDKM9_42	1e-41	506517661	WP_015984869.1	MULTISPECIES: hypothetical protein	Peptoclostridium
CDKM9_43	1e-42	544956042	WP_021361293.1	MULTISPECIES: hypothetical protein	Peptoclostridium
CDKM9_44	3e-85	506517663	WP_015984871.1	repressor	Peptoclostridium difficile
CDKM9_45	2e-46	544957381	WP_021362426.1	betR domain protein	Peptoclostridium difficile
CDKM9_46	0	506517665	WP_015984873.1	antirepressor	Peptoclostridium difficile
CDKM9_47	-	-	-	-	-
CDKM9_48	2e-39	134287385	YP_001110768.1	hypothetical protein phiC2p53	Clostridium phage phiC2
CDKM9_49	2e-25	134287386	YP_001110769.1	hypothetical protein phiC2p54	Clostridium phage phiC2
CDKM9_5	0	506527301	WP_015994343.1	MULTISPECIES: hypothetical protein	Peptoclostridium
CDKM9_50	4e-152	506517668	WP_015984876.1	antirepressor	Peptoclostridium difficile
CDKM9_51	3e-82	506517669	WP_015984877.1	hypothetical protein	Peptoclostridium difficile
CDKM9_52	8e-24	134287389	YP_001110772.1	hypothetical protein phiC2p57	Clostridium phage phiC2
CDKM9_53	5e-36	506517671	WP_015984879.1	repressor	Peptoclostridium difficile
CDKM9_54	9e-95	695305115	WP_032507291.1	hypothetical protein	Peptoclostridium difficile
CDKM9_55	5e-07	414090418	YP_006990531.1	hypothetical protein phiMMP02_gp53	Clostridium phage phiMMP02
CDKM9_56	4e-61	544955998	WP_021361259.1	MULTISPECIES: hypothetical protein	Peptoclostridium
CDKM9_57	3e-49	545013543	WP_021400141.1	hypothetical protein	Peptoclostridium difficile
CDKM9_58	0	500187640	WP_011860997.1	recombination protein Bet	Peptoclostridium difficile
CDKM9_59	3e-166	930700685	WP_054271829.1	hypothetical protein	Peptoclostridium difficile
CDKM9_6	2e-86	506527302	WP_015994344.1	MULTISPECIES: hypothetical protein	Peptoclostridium
CDKM9_60	3e-30	497587532	WP_009901716.1	phage resolvase/integrase, partial	Peptoclostridium difficile
CDKM9_61	3e-93	506514263	WP_015981535.1	hypothetical protein	Peptoclostridium difficile
CDKM9_62	2e-130	209901295	YP_002290934.1	hypothetical protein phiCD27_gp58	Clostridium phage phiCD27
CDKM9_63	5e-82	506527334	WP_015994375.1	hypothetical protein	Peptoclostridium difficile
CDKM9_64	3e-21	134287403	YP_001110786.1	hypothetical protein phiC2p71	Clostridium phage phiC2
CDKM9_65	2e-69	506527335	WP_015994376.1	hypothetical protein	Peptoclostridium difficile
CDKM9_66	0	545000694	WP_021393743.1	DNA (cytosine-5-)-methyltransferase	Peptoclostridium difficile
CDKM9_67	2e-08	500188384	WP_011861741.1	hypothetical protein	Peptoclostridium difficile
CDKM9_68	1e-07	544994748	WP_021390079.1	phage protein	Peptoclostridium difficile
CDKM9_69	1e-33	545000689	WP_021393738.1	hypothetical protein	Peptoclostridium difficile
CDKM9_7	0	506527303	WP_015994345.1	MULTISPECIES: hypothetical protein	Peptoclostridium
CDKM9_70	5e-50	545000682	WP_021393731.1	phage protein	Peptoclostridium difficile
CDKM9_71	3e-15	545000690	WP_021393739.1	hypothetical protein	Peptoclostridium difficile
CDKM9_72	5e-89	544964138	WP_021368352.1	endodeoxyribonuclease RusA family protein	Peptoclostridium difficile
CDKM9_73	0	506527343	WP_015994384.1	MULTISPECIES: antirepressor	Peptoclostridium
CDKM9_74	8e-111	544959356	WP_021364199.1	sigma factor	Peptoclostridium difficile
CDKM9_75	5e-162	640884940	YP_009032225.1	putative regulatory protein	Clostridium phage CDMH1
CDKM9_8	5e-75	544996226	WP_021390989.1	hypothetical protein	Peptoclostridium difficile
CDKM9_9	9e-83	544996224	WP_021390987.1	hypothetical protein	Peptoclostridium difficile

## Sheet: BLASTp_nr_Caudovirales
CDKM15_1	2e-17	270209191	ACZ63737.1	terminase small subunit	Enterococcus phage phiFL1A
CDKM15_10	9e-94	199612128	ACH91301.1	hypothetical protein	Clostridium phage phiCD27
CDKM15_11	-	-	-	-	-
CDKM15_12	0	398258307	AFO72072.1	hypothetical protein phiMMP02_gp11	Clostridium phage phiMMP02
CDKM15_13	2e-37	732169757	CEK40637.1	conserved hypothetical protein; skin element	Clostridium phage phiCD505
CDKM15_14	0	732169758	CEK40638.1	conserved protein of unknown function	Clostridium phage phiCD505
CDKM15_15	8e-96	199612132	ACH91305.1	hypothetical protein	Clostridium phage phiCD27
CDKM15_16	6e-102	199612133	ACH91306.1	hypothetical protein	Clostridium phage phiCD27
CDKM15_17	0	199612134	ACH91307.1	putative phage tail tape measure protein	Clostridium phage phiCD27
CDKM15_18	3e-10	602616743	CDI66641.1	conserved hypothetical protein	Clostridium phage CDMH1
CDKM15_19	-	-	-	-	-
CDKM15_2	0	732169747	CEK40627.1	putative terminase B	Clostridium phage phiCD505
CDKM15_20	0	602616742	CDI66640.1	putative anti-repressor protein	Clostridium phage CDMH1
CDKM15_21	-	-	-	-	-
CDKM15_22	2e-09	333494723	AEF56908.1	putative membrane protein	Clostridium phage phiCD38-2
CDKM15_23	1e-156	398258315	AFO72080.1	peptidoglycan-binding LysM protein	Clostridium phage phiMMP02
CDKM15_24	0	398258316	AFO72081.1	XkdQ-related protein	Clostridium phage phiMMP02
CDKM15_25	5e-76	398258317	AFO72082.1	hypothetical protein phiMMP02_gp21	Clostridium phage phiMMP02
CDKM15_26	3e-104	199612139	ACH91312.1	hypothetical protein	Clostridium phage phiCD27
CDKM15_27	0	732169767	CEK40647.1	conserved protein of unknown function	Clostridium phage phiCD505
CDKM15_28	5e-152	732169768	CEK40648.1	conserved protein of unknown function	Clostridium phage phiCD505
CDKM15_29	0	732169769	CEK40649.1	putative tail fiber protein	Clostridium phage phiCD505
CDKM15_3	0	398258299	AFO72064.1	portal protein	Clostridium phage phiMMP02
CDKM15_30	6e-152	732169770	CEK40650.1	conserved protein of unknown function	Clostridium phage phiCD505
CDKM15_31	4e-40	732169771	CEK40651.1	protein of unknown function	Clostridium phage phiCD505
CDKM15_32	6e-36	199612146	ACH91319.1	hypothetical protein	Clostridium phage phiCD27
CDKM15_33	0	732169773	CEK40653.1	conserved protein of unknown function	Clostridium phage phiCD505
CDKM15_34	5e-66	732169774	CEK40654.1	conserved protein of unknown function	Clostridium phage phiCD505
CDKM15_35	4e-25	685042006	CDW17219.1	conserved hypothetical protein (XkdK-like)	Clostridium phage phiCDHM19
CDKM15_36	7e-99	685042007	CDW17220.1	putative holin protein	Clostridium phage phiCDHM19
CDKM15_37	0	398258330	AFO72095.1	endolysin	Clostridium phage phiMMP02
CDKM15_38	5e-115	398258331	AFO72096.1	hypothetical protein phiMMP02_gp35	Clostridium phage phiMMP02
CDKM15_39	1e-131	398258332	AFO72097.1	hypothetical protein phiMMP02_gp36	Clostridium phage phiMMP02
CDKM15_4	0	398258300	AFO72065.1	head morphogenesis protein	Clostridium phage phiMMP02
CDKM15_40	2e-36	93117214	ABE99504.1	hypothetical protein phiC2p43	Clostridium phage phiC2
CDKM15_41	3e-26	199612159	ACH91332.1	hypothetical protein	Clostridium phage phiCD27
CDKM15_42	4e-81	732169918	CEK40796.1	conserved protein of unknown function	Clostridium phage phiMMP01
CDKM15_43	3e-84	732169919	CEK40797.1	putative transcriptional regulator	Clostridium phage phiMMP01
CDKM15_44	0	732169920	CEK40798.1	putative integrase	Clostridium phage phiMMP01
CDKM15_45	5e-42	732169921	CEK40799.1	conserved protein of unknown function	Clostridium phage phiMMP01
CDKM15_46	4e-45	93117219	ABE99509.1	putative cI repressor	Clostridium phage phiC2
CDKM15_47	1e-86	93117220	ABE99510.1	putative repressor	Clostridium phage phiC2
CDKM15_48	9e-49	732170010	CEK40887.1	conserved protein of unknown function	Clostridium phage phiMMP03
CDKM15_49	9e-94	93117222	ABE99512.1	putative antirepressor	Clostridium phage phiC2
CDKM15_5	0	398258301	AFO72066.1	hypothetical protein phiMMP02_gp05	Clostridium phage phiMMP02
CDKM15_50	-	-	-	-	-
CDKM15_51	1e-97	732170019	CEK40896.1	conserved protein of unknown function	Clostridium phage phiMMP03
CDKM15_52	5e-18	732170020	CEK40897.1	conserved protein of unknown function	Clostridium phage phiMMP03
CDKM15_53	2e-36	732170021	CEK40898.1	putative phage protein	Clostridium phage phiMMP03
CDKM15_54	4e-26	732170022	CEK40899.1	conserved protein of unknown function	Clostridium phage phiMMP03
CDKM15_55	9e-35	93117230	ABE99520.1	hypothetical protein phiC2p60	Clostridium phage phiC2
CDKM15_56	6e-31	93117231	ABE99521.1	hypothetical protein phiC2p61	Clostridium phage phiC2
CDKM15_57	1e-47	93117232	ABE99522.1	hypothetical protein phiC2p62	Clostridium phage phiC2
CDKM15_58	3e-66	93117233	ABE99523.1	hypothetical protein phiC2p63	Clostridium phage phiC2
CDKM15_59	4e-113	93117234	ABE99524.1	Gp157-like protein	Clostridium phage phiC2
CDKM15_6	3e-86	199612124	ACH91297.1	hypothetical protein	Clostridium phage phiCD27
CDKM15_60	5e-144	93117235	ABE99525.1	putative essential recombination function protein	Clostridium phage phiC2
CDKM15_61	0	732170029	CEK40906.1	putative DnaD	Clostridium phage phiMMP03
CDKM15_62	8e-34	93117237	ABE99527.1	hypothetical protein phiC2p67	Clostridium phage phiC2
CDKM15_63	3e-96	93117238	ABE99528.1	putative single strand DNA binding protein	Clostridium phage phiC2
CDKM15_64	2e-118	732170032	CEK40909.1	conserved protein of unknown function	Clostridium phage phiMMP03
CDKM15_65	3e-84	93117240	ABE99530.1	hypothetical protein phiC2p70	Clostridium phage phiC2
CDKM15_66	1e-23	93117241	ABE99531.1	hypothetical protein phiC2p71	Clostridium phage phiC2
CDKM15_67	8e-72	199612179	ACH91352.1	hypothetical protein	Clostridium phage phiCD27
CDKM15_68	0	398258362	AFO72127.1	DNA-cytosine methyltransferase	Clostridium phage phiMMP02
CDKM15_69	3e-42	398258363	AFO72128.1	hypothetical protein phiMMP02_gp67	Clostridium phage phiMMP02
CDKM15_7	0	199612125	ACH91298.1	hypothetical protein	Clostridium phage phiCD27
CDKM15_70	0	398258364	AFO72129.1	hypothetical protein phiMMP02_gp68	Clostridium phage phiMMP02
CDKM15_71	2e-32	398258365	AFO72130.1	hypothetical protein phiMMP02_gp69	Clostridium phage phiMMP02
CDKM15_72	1e-57	398258366	AFO72131.1	hypothetical protein phiMMP02_gp70	Clostridium phage phiMMP02
CDKM15_73	3e-47	398258367	AFO72132.1	ASCH domain protein	Clostridium phage phiMMP02
CDKM15_74	3e-115	398258368	AFO72133.1	hypothetical protein phiMMP02_gp72	Clostridium phage phiMMP02
CDKM15_75	8e-105	398258369	AFO72134.1	RusA endonuclease	Clostridium phage phiMMP02
CDKM15_76	3e-42	398258370	AFO72135.1	hypothetical protein phiMMP02_gp74	Clostridium phage phiMMP02
CDKM15_77	3e-117	398258371	AFO72136.1	putative sigma factor	Clostridium phage phiMMP02
CDKM15_78	-	-	-	-	-
CDKM15_79	-	-	-	-	-
CDKM15_8	3e-77	398258304	AFO72069.1	hypothetical protein phiMMP02_gp08	Clostridium phage phiMMP02
CDKM15_9	3e-80	199612127	ACH91300.1	hypothetical protein	Clostridium phage phiCD27
CDKM9_1	6e-170	199612119	ACH91292.1	putative terminase small subunit	Clostridium phage phiCD27
CDKM9_10	2e-102	199612128	ACH91301.1	hypothetical protein	Clostridium phage phiCD27
CDKM9_11	0	732169756	CEK40636.1	conserved protein of unknown function	Clostridium phage phiCD505
CDKM9_12	6e-39	732169757	CEK40637.1	conserved hypothetical protein; skin element	Clostridium phage phiCD505
CDKM9_13	0	732169758	CEK40638.1	conserved protein of unknown function	Clostridium phage phiCD505
CDKM9_14	3e-97	732169759	CEK40639.1	conserved protein of unknown function	Clostridium phage phiCD505
CDKM9_15	2e-107	732169760	CEK40640.1	conserved protein of unknown function	Clostridium phage phiCD505
CDKM9_16	0	732169761	CEK40641.1	putative phage tail tape measure protein	Clostridium phage phiCD505
CDKM9_17	0	732169762	CEK40642.1	exported protein of unknown function	Clostridium phage phiCD505
CDKM9_18	2e-155	732169763	CEK40643.1	putative peptidoglycan-binding LysM	Clostridium phage phiCD505
CDKM9_19	0	398258316	AFO72081.1	XkdQ-related protein	Clostridium phage phiMMP02
CDKM9_2	0	199612120	ACH91293.1	putative terminase B	Clostridium phage phiCD27
CDKM9_20	5e-76	398258317	AFO72082.1	hypothetical protein phiMMP02_gp21	Clostridium phage phiMMP02
CDKM9_21	3e-104	199612139	ACH91312.1	hypothetical protein	Clostridium phage phiCD27
CDKM9_22	0	732169767	CEK40647.1	conserved protein of unknown function	Clostridium phage phiCD505
CDKM9_23	5e-152	732169768	CEK40648.1	conserved protein of unknown function	Clostridium phage phiCD505
CDKM9_24	0	732169769	CEK40649.1	putative tail fiber protein	Clostridium phage phiCD505
CDKM9_25	6e-152	732169770	CEK40650.1	conserved protein of unknown function	Clostridium phage phiCD505
CDKM9_26	4e-40	732169771	CEK40651.1	protein of unknown function	Clostridium phage phiCD505
CDKM9_27	6e-36	199612146	ACH91319.1	hypothetical protein	Clostridium phage phiCD27
CDKM9_28	0	732169773	CEK40653.1	conserved protein of unknown function	Clostridium phage phiCD505
CDKM9_29	5e-66	732169774	CEK40654.1	conserved protein of unknown function	Clostridium phage phiCD505
CDKM9_3	0	199612121	ACH91294.1	putative portal protein	Clostridium phage phiCD27
CDKM9_30	4e-25	685042006	CDW17219.1	conserved hypothetical protein (XkdK-like)	Clostridium phage phiCDHM19
CDKM9_31	5e-98	602616755	CDI66653.1	putative holin protein	Clostridium phage CDMH1
CDKM9_32	0	398258399	AFO72163.1	endolysin	Clostridium phage phiMMP04
CDKM9_33	7e-77	93117210	ABE99500.1	hypothetical protein phiC2p39	Clostridium phage phiC2
CDKM9_34	2e-115	93117211	ABE99501.1	hypothetical protein phiC2p40	Clostridium phage phiC2
CDKM9_35	0	93117212	ABE99502.1	hypothetical protein phiC2p41	Clostridium phage phiC2
CDKM9_36	2e-126	93117213	ABE99503.1	DUF955	Clostridium phage phiC2
CDKM9_37	2e-36	93117214	ABE99504.1	hypothetical protein phiC2p43	Clostridium phage phiC2
CDKM9_38	3e-26	199612159	ACH91332.1	hypothetical protein	Clostridium phage phiCD27
CDKM9_39	1e-70	93117215	ABE99505.1	putative transcriptional regulator	Clostridium phage phiC2
CDKM9_4	0	199612122	ACH91295.1	putative head morphogenesis protein	Clostridium phage phiCD27
CDKM9_40	7e-85	93117216	ABE99506.1	putative transcriptional regulator	Clostridium phage phiC2
CDKM9_41	0	93117217	ABE99507.1	putative integrase	Clostridium phage phiC2
CDKM9_42	6e-44	93117218	ABE99508.1	hypothetical protein phiC2p48	Clostridium phage phiC2
CDKM9_43	1e-36	93117219	ABE99509.1	putative cI repressor	Clostridium phage phiC2
CDKM9_44	1e-87	93117220	ABE99510.1	putative repressor	Clostridium phage phiC2
CDKM9_45	9e-49	732170010	CEK40887.1	conserved protein of unknown function	Clostridium phage phiMMP03
CDKM9_46	0	93117222	ABE99512.1	putative antirepressor	Clostridium phage phiC2
CDKM9_47	2e-23	732170012	CEK40889.1	conserved protein of unknown function	Clostridium phage phiMMP03
CDKM9_48	1e-41	93117223	ABE99513.1	hypothetical protein phiC2p53	Clostridium phage phiC2
CDKM9_49	1e-35	732170014	CEK40891.1	conserved protein of unknown function	Clostridium phage phiMMP03
CDKM9_5	0	199612123	ACH91296.1	hypothetical protein	Clostridium phage phiCD27
CDKM9_50	2e-154	93117225	ABE99515.1	putative antirepressor	Clostridium phage phiC2
CDKM9_51	1e-84	93117226	ABE99516.1	hypothetical protein phiC2p56	Clostridium phage phiC2
CDKM9_52	4e-26	93117227	ABE99517.1	hypothetical protein phiC2p57	Clostridium phage phiC2
CDKM9_53	2e-38	93117228	ABE99518.1	putative repressor	Clostridium phage phiC2
CDKM9_54	1e-97	732169934	CEK40812.1	conserved protein of unknown function	Clostridium phage phiMMP01
CDKM9_55	6e-28	732169935	CEK40813.1	protein of unknown function	Clostridium phage phiMMP01
CDKM9_56	2e-63	732169936	CEK40814.1	putative phage protein	Clostridium phage phiMMP01
CDKM9_57	7e-47	732169376	CEK40261.1	protein of unknown function	Clostridium phage phiCD24-1
CDKM9_58	1e-49	66733339	AAY53155.1	gp50	Listeria phage B054
CDKM9_59	1e-21	323362478	ADX42580.1	hypothetical protein	Tetrasphaera phage TJE1
CDKM9_6	8e-89	199612124	ACH91297.1	hypothetical protein	Clostridium phage phiCD27
CDKM9_60	1e-32	398258354	AFO72119.1	hypothetical protein phiMMP02_gp58	Clostridium phage phiMMP02
CDKM9_61	1e-95	93117238	ABE99528.1	putative single strand DNA binding protein	Clostridium phage phiC2
CDKM9_62	9e-133	199612176	ACH91349.1	hypothetical protein	Clostridium phage phiCD27
CDKM9_63	2e-84	685042038	CDW17251.1	putative regulatory protein	Clostridium phage phiCDHM19
CDKM9_64	1e-23	93117241	ABE99531.1	hypothetical protein phiC2p71	Clostridium phage phiC2
CDKM9_65	8e-72	199612179	ACH91352.1	hypothetical protein	Clostridium phage phiCD27
CDKM9_66	0	732169810	CEK40690.1	putative phage DNA modification methylase	Clostridium phage phiCD505
CDKM9_67	5e-10	602616797	CDI66695.1	conserved hypothetical protein	Clostridium phage CDMH1
CDKM9_68	2e-07	398258365	AFO72130.1	hypothetical protein phiMMP02_gp69	Clostridium phage phiMMP02
CDKM9_69	9e-35	61697900	AAX53445.1	hypothetical protein	Clostridium phage phiCD119
CDKM9_7	0	199612125	ACH91298.1	hypothetical protein	Clostridium phage phiCD27
CDKM9_70	1e-51	61697901	AAX53446.1	hypothetical protein	Clostridium phage phiCD119
CDKM9_71	5e-12	199612185	ACH91358.1	hypothetical protein	Clostridium phage phiCD27
CDKM9_72	6e-86	199612186	ACH91359.1	putative endodeoxyribonuclease	Clostridium phage phiCD27
CDKM9_73	0	199612187	ACH91360.1	putative antirepressor	Clostridium phage phiCD27
CDKM9_74	4e-113	732169820	CEK40700.1	conserved protein of unknown function	Clostridium phage phiCD505
CDKM9_75	2e-164	602616805	CDI66703.1	putative regulatory protein	Clostridium phage CDMH1
CDKM9_8	9e-75	398258304	AFO72069.1	hypothetical protein phiMMP02_gp08	Clostridium phage phiMMP02
CDKM9_9	1e-83	398258305	AFO72070.1	hypothetical protein phiMMP02_gp09	Clostridium phage phiMMP02

## Sheet: BLASTp_RefSeq_Caudovirales
CDKM15_1	7e-18	281416361	YP_003347495.1	terminase small subunit	Enterococcus phage phiFL1A
CDKM15_2	0	414090367	YP_006990480.1	terminase large subunit	Clostridium phage phiMMP02
CDKM15_3	0	414090368	YP_006990481.1	portal protein	Clostridium phage phiMMP02
CDKM15_4	0	414090369	YP_006990482.1	head morphogenesis protein	Clostridium phage phiMMP02
CDKM15_5	0	414090370	YP_006990483.1	hypothetical protein phiMMP02_gp05	Clostridium phage phiMMP02
CDKM15_6	9e-87	209901243	YP_002290882.1	hypothetical protein phiCD27_gp06	Clostridium phage phiCD27
CDKM15_7	0	209901244	YP_002290883.1	hypothetical protein phiCD27_gp07	Clostridium phage phiCD27
CDKM15_8	1e-77	414090373	YP_006990486.1	hypothetical protein phiMMP02_gp08	Clostridium phage phiMMP02
CDKM15_9	9e-81	209901246	YP_002290885.1	hypothetical protein phiCD27_gp09	Clostridium phage phiCD27
CDKM15_10	3e-94	209901247	YP_002290886.1	hypothetical protein phiCD27_gp10	Clostridium phage phiCD27
CDKM15_12	0	414090376	YP_006990489.1	hypothetical protein phiMMP02_gp11	Clostridium phage phiMMP02
CDKM15_13	4e-37	414090377	YP_006990490.1	hypothetical protein phiMMP02_gp12	Clostridium phage phiMMP02
CDKM15_14	0	209901250	YP_002290889.1	hypothetical protein phiCD27_gp13	Clostridium phage phiCD27
CDKM15_15	3e-96	209901251	YP_002290890.1	hypothetical protein phiCD27_gp14	Clostridium phage phiCD27
CDKM15_16	2e-102	209901252	YP_002290891.1	hypothetical protein phiCD27_gp15	Clostridium phage phiCD27
CDKM15_17	0	209901253	YP_002290892.1	putative phage tail tape measure protein	Clostridium phage phiCD27
CDKM15_18	9e-11	640884878	YP_009032163.1	conserved hypothetical protein	Clostridium phage CDMH1
CDKM15_20	0	640884877	YP_009032162.1	putative anti-repressor protein	Clostridium phage CDMH1
CDKM15_22	8e-10	333798140	YP_004508411.1	hypothetical protein phiCD38-2_gp33	Clostridium phage phiCD38-2
CDKM15_23	4e-157	414090384	YP_006990497.1	peptidoglycan-binding LysM protein	Clostridium phage phiMMP02
CDKM15_24	0	414090385	YP_006990498.1	XkdQ-related protein	Clostridium phage phiMMP02
CDKM15_25	2e-76	414090386	YP_006990499.1	hypothetical protein phiMMP02_gp21	Clostridium phage phiMMP02
CDKM15_26	1e-104	209901258	YP_002290897.1	hypothetical protein phiCD27_gp21	Clostridium phage phiCD27
CDKM15_27	0	414090388	YP_006990501.1	baseplate J family protein	Clostridium phage phiMMP02
CDKM15_28	1e-137	414090389	YP_006990502.1	XkdT-related protein	Clostridium phage phiMMP02
CDKM15_29	0	414090390	YP_006990503.1	tail fiber	Clostridium phage phiMMP02
CDKM15_30	1e-59	134287364	YP_001110747.1	hypothetical protein phiC2p31	Clostridium phage phiC2
CDKM15_32	2e-36	209901265	YP_002290904.1	hypothetical protein phiCD27_gp28	Clostridium phage phiCD27
CDKM15_33	0	209901266	YP_002290905.1	hypothetical protein phiCD27_gp29	Clostridium phage phiCD27
CDKM15_34	7e-58	414090395	YP_006990508.1	hypothetical protein phiMMP02_gp30	Clostridium phage phiMMP02
CDKM15_35	1e-23	209901268	YP_002290907.1	hypothetical protein phiCD27_gp31	Clostridium phage phiCD27
CDKM15_36	2e-97	640884890	YP_009032175.1	putative holin protein	Clostridium phage CDMH1
CDKM15_37	0	414090399	YP_006990512.1	endolysin	Clostridium phage phiMMP02
CDKM15_38	2e-115	414090400	YP_006990513.1	hypothetical protein phiMMP02_gp35	Clostridium phage phiMMP02
CDKM15_39	4e-132	414090401	YP_006990514.1	hypothetical protein phiMMP02_gp36	Clostridium phage phiMMP02
CDKM15_40	6e-37	134287376	YP_001110759.1	hypothetical protein phiC2p43	Clostridium phage phiC2
CDKM15_41	1e-26	209901278	YP_002290917.1	hypothetical protein phiCD27_gp41	Clostridium phage phiCD27
CDKM15_42	6e-54	134287377	YP_001110760.1	putative transcriptional regulator	Clostridium phage phiC2
CDKM15_43	2e-82	134287378	YP_001110761.1	putative transcriptional regulator	Clostridium phage phiC2
CDKM15_44	0	134287379	YP_001110762.1	putative integrase	Clostridium phage phiC2
CDKM15_45	6e-42	134287380	YP_001110763.1	hypothetical protein phiC2p48	Clostridium phage phiC2
CDKM15_46	1e-45	134287381	YP_001110764.1	putative cI repressor	Clostridium phage phiC2
CDKM15_47	4e-87	134287382	YP_001110765.1	putative repressor	Clostridium phage phiC2
CDKM15_48	4e-33	134287383	YP_001110766.1	hypothetical protein phiC2p51	Clostridium phage phiC2
CDKM15_49	3e-94	134287384	YP_001110767.1	putative antirepressor	Clostridium phage phiC2
CDKM15_51	1e-97	134287391	YP_001110774.1	hypothetical protein phiC2p59	Clostridium phage phiC2
CDKM15_53	5e-21	640884911	YP_009032196.1	consaerved hypothetical protein	Clostridium phage CDMH1
CDKM15_55	3e-35	134287392	YP_001110775.1	hypothetical protein phiC2p60	Clostridium phage phiC2
CDKM15_56	2e-31	134287393	YP_001110776.1	hypothetical protein phiC2p61	Clostridium phage phiC2
CDKM15_57	4e-48	134287394	YP_001110777.1	hypothetical protein phiC2p62	Clostridium phage phiC2
CDKM15_58	9e-67	134287395	YP_001110778.1	hypothetical protein phiC2p63	Clostridium phage phiC2
CDKM15_59	1e-113	134287396	YP_001110779.1	Gp157-like protein	Clostridium phage phiC2
CDKM15_60	2e-144	134287397	YP_001110780.1	putative essential recombination function protein	Clostridium phage phiC2
CDKM15_61	0	134287398	YP_001110781.1	putative DnaD	Clostridium phage phiC2
CDKM15_62	3e-34	134287399	YP_001110782.1	hypothetical protein phiC2p67	Clostridium phage phiC2
CDKM15_63	1e-96	90592689	YP_529604.1	hypothetical protein CDBPCV119_gp53	Clostridium phage phiCD119
CDKM15_64	1e-112	134287401	YP_001110784.1	hypothetical protein phiC2p69	Clostridium phage phiC2
CDKM15_65	1e-84	134287402	YP_001110785.1	hypothetical protein phiC2p70	Clostridium phage phiC2
CDKM15_66	5e-24	134287403	YP_001110786.1	hypothetical protein phiC2p71	Clostridium phage phiC2
CDKM15_67	3e-72	209901298	YP_002290937.1	hypothetical protein phiCD27_gp61	Clostridium phage phiCD27
CDKM15_68	0	414090431	YP_006990544.1	DNA-cytosine methyltransferase	Clostridium phage phiMMP02
CDKM15_69	9e-43	414090432	YP_006990545.1	hypothetical protein phiMMP02_gp67	Clostridium phage phiMMP02
CDKM15_70	0	414090433	YP_006990546.1	hypothetical protein phiMMP02_gp68	Clostridium phage phiMMP02
CDKM15_71	8e-33	414090434	YP_006990547.1	hypothetical protein phiMMP02_gp69	Clostridium phage phiMMP02
CDKM15_72	3e-58	414090435	YP_006990548.1	hypothetical protein phiMMP02_gp70	Clostridium phage phiMMP02
CDKM15_73	8e-48	414090436	YP_006990549.1	ASCH domain protein	Clostridium phage phiMMP02
CDKM15_74	9e-116	414090437	YP_006990550.1	hypothetical protein phiMMP02_gp72	Clostridium phage phiMMP02
CDKM15_75	3e-105	414090438	YP_006990551.1	RusA endonuclease	Clostridium phage phiMMP02
CDKM15_76	1e-42	414090439	YP_006990552.1	hypothetical protein phiMMP02_gp74	Clostridium phage phiMMP02
CDKM15_77	9e-118	414090440	YP_006990553.1	putative sigma factor	Clostridium phage phiMMP02
CDKM9_1	2e-170	209901238	YP_002290877.1	putative terminase small subunit	Clostridium phage phiCD27
CDKM9_2	0	209901239	YP_002290878.1	putative terminase B	Clostridium phage phiCD27
CDKM9_3	0	209901240	YP_002290879.1	putative portal protein	Clostridium phage phiCD27
CDKM9_4	0	209901241	YP_002290880.1	putative head morphogenesis protein	Clostridium phage phiCD27
CDKM9_5	0	209901242	YP_002290881.1	hypothetical protein phiCD27_gp05	Clostridium phage phiCD27
CDKM9_6	3e-89	209901243	YP_002290882.1	hypothetical protein phiCD27_gp06	Clostridium phage phiCD27
CDKM9_7	0	209901244	YP_002290883.1	hypothetical protein phiCD27_gp07	Clostridium phage phiCD27
CDKM9_8	3e-75	414090373	YP_006990486.1	hypothetical protein phiMMP02_gp08	Clostridium phage phiMMP02
CDKM9_9	4e-84	414090374	YP_006990487.1	hypothetical protein phiMMP02_gp09	Clostridium phage phiMMP02
CDKM9_10	5e-103	209901247	YP_002290886.1	hypothetical protein phiCD27_gp10	Clostridium phage phiCD27
CDKM9_11	0	414090376	YP_006990489.1	hypothetical protein phiMMP02_gp11	Clostridium phage phiMMP02
CDKM9_12	2e-35	414090377	YP_006990490.1	hypothetical protein phiMMP02_gp12	Clostridium phage phiMMP02
CDKM9_13	0	414090378	YP_006990491.1	tail sheath	Clostridium phage phiMMP02
CDKM9_14	4e-90	209901251	YP_002290890.1	hypothetical protein phiCD27_gp14	Clostridium phage phiCD27
CDKM9_15	5e-105	209901252	YP_002290891.1	hypothetical protein phiCD27_gp15	Clostridium phage phiCD27
CDKM9_16	0	209901253	YP_002290892.1	putative phage tail tape measure protein	Clostridium phage phiCD27
CDKM9_17	4e-13	209901254	YP_002290893.1	hypothetical protein phiCD27_gp17	Clostridium phage phiCD27
CDKM9_18	1e-153	414090384	YP_006990497.1	peptidoglycan-binding LysM protein	Clostridium phage phiMMP02
CDKM9_19	0	414090385	YP_006990498.1	XkdQ-related protein	Clostridium phage phiMMP02
CDKM9_20	2e-76	414090386	YP_006990499.1	hypothetical protein phiMMP02_gp21	Clostridium phage phiMMP02
CDKM9_21	1e-104	209901258	YP_002290897.1	hypothetical protein phiCD27_gp21	Clostridium phage phiCD27
CDKM9_22	0	414090388	YP_006990501.1	baseplate J family protein	Clostridium phage phiMMP02
CDKM9_23	1e-137	414090389	YP_006990502.1	XkdT-related protein	Clostridium phage phiMMP02
CDKM9_24	0	414090390	YP_006990503.1	tail fiber	Clostridium phage phiMMP02
CDKM9_25	1e-59	134287364	YP_001110747.1	hypothetical protein phiC2p31	Clostridium phage phiC2
CDKM9_27	2e-36	209901265	YP_002290904.1	hypothetical protein phiCD27_gp28	Clostridium phage phiCD27
CDKM9_28	0	209901266	YP_002290905.1	hypothetical protein phiCD27_gp29	Clostridium phage phiCD27
CDKM9_29	7e-58	414090395	YP_006990508.1	hypothetical protein phiMMP02_gp30	Clostridium phage phiMMP02
CDKM9_30	1e-23	209901268	YP_002290907.1	hypothetical protein phiCD27_gp31	Clostridium phage phiCD27
CDKM9_31	2e-98	640884890	YP_009032175.1	putative holin protein	Clostridium phage CDMH1
CDKM9_32	0	414090468	YP_006990581.1	endolysin	Clostridium phage phiMMP04
CDKM9_33	2e-77	134287372	YP_001110755.1	hypothetical protein phiC2p39	Clostridium phage phiC2
CDKM9_34	6e-116	134287373	YP_001110756.1	hypothetical protein phiC2p40	Clostridium phage phiC2
CDKM9_35	0	134287374	YP_001110757.1	hypothetical protein phiC2p41	Clostridium phage phiC2
CDKM9_36	6e-127	134287375	YP_001110758.1	DUF955	Clostridium phage phiC2
CDKM9_37	6e-37	134287376	YP_001110759.1	hypothetical protein phiC2p43	Clostridium phage phiC2
CDKM9_38	1e-26	209901278	YP_002290917.1	hypothetical protein phiCD27_gp41	Clostridium phage phiCD27
CDKM9_39	4e-71	134287377	YP_001110760.1	putative transcriptional regulator	Clostridium phage phiC2
CDKM9_40	2e-85	134287378	YP_001110761.1	putative transcriptional regulator	Clostridium phage phiC2
CDKM9_41	0	134287379	YP_001110762.1	putative integrase	Clostridium phage phiC2
CDKM9_42	2e-44	134287380	YP_001110763.1	hypothetical protein phiC2p48	Clostridium phage phiC2
CDKM9_43	4e-37	134287381	YP_001110764.1	putative cI repressor	Clostridium phage phiC2
CDKM9_44	5e-88	134287382	YP_001110765.1	putative repressor	Clostridium phage phiC2
CDKM9_45	4e-33	134287383	YP_001110766.1	hypothetical protein phiC2p51	Clostridium phage phiC2
CDKM9_46	0	134287384	YP_001110767.1	putative antirepressor	Clostridium phage phiC2
CDKM9_48	3e-42	134287385	YP_001110768.1	hypothetical protein phiC2p53	Clostridium phage phiC2
CDKM9_49	3e-28	134287386	YP_001110769.1	hypothetical protein phiC2p54	Clostridium phage phiC2
CDKM9_50	7e-155	134287387	YP_001110770.1	putative antirepressor	Clostridium phage phiC2
CDKM9_51	5e-85	134287388	YP_001110771.1	hypothetical protein phiC2p56	Clostridium phage phiC2
CDKM9_52	1e-26	134287389	YP_001110772.1	hypothetical protein phiC2p57	Clostridium phage phiC2
CDKM9_53	7e-39	134287390	YP_001110773.1	putative repressor	Clostridium phage phiC2
CDKM9_54	3e-97	134287391	YP_001110774.1	hypothetical protein phiC2p59	Clostridium phage phiC2
CDKM9_55	8e-10	414090418	YP_006990531.1	hypothetical protein phiMMP02_gp53	Clostridium phage phiMMP02
CDKM9_56	9e-58	414090419	YP_006990532.1	hypothetical protein phiMMP02_gp54	Clostridium phage phiMMP02
CDKM9_58	4e-50	157325334	YP_001468754.1	gp50	Listeria phage B054
CDKM9_59	4e-22	431810894	YP_007237972.1	hypothetical protein	Tetrasphaera phage TJE1
CDKM9_60	4e-33	414090423	YP_006990536.1	hypothetical protein phiMMP02_gp58	Clostridium phage phiMMP02
CDKM9_61	4e-96	90592689	YP_529604.1	hypothetical protein CDBPCV119_gp53	Clostridium phage phiCD119
CDKM9_62	3e-133	209901295	YP_002290934.1	hypothetical protein phiCD27_gp58	Clostridium phage phiCD27
CDKM9_63	8e-85	209901296	YP_002290935.1	hypothetical protein phiCD27_gp59	Clostridium phage phiCD27
CDKM9_64	5e-24	134287403	YP_001110786.1	hypothetical protein phiC2p71	Clostridium phage phiC2
CDKM9_65	3e-72	209901298	YP_002290937.1	hypothetical protein phiCD27_gp61	Clostridium phage phiCD27
CDKM9_66	0	640884928	YP_009032213.1	putative DNA methylase protein	Clostridium phage CDMH1
CDKM9_67	2e-10	640884932	YP_009032217.1	conserved hypothetical protein	Clostridium phage CDMH1
CDKM9_68	5e-08	414090434	YP_006990547.1	hypothetical protein phiMMP02_gp69	Clostridium phage phiMMP02
CDKM9_69	3e-35	90592704	YP_529619.1	hypothetical protein CDBPCV119_gp68	Clostridium phage phiCD119
CDKM9_70	4e-52	90592705	YP_529620.1	hypothetical protein CDBPCV119_gp69	Clostridium phage phiCD119
CDKM9_71	2e-12	209901304	YP_002290943.1	hypothetical protein phiCD27_gp67	Clostridium phage phiCD27
CDKM9_72	2e-86	209901305	YP_002290944.1	putative endodeoxyribonuclease	Clostridium phage phiCD27
CDKM9_73	0	209901306	YP_002290945.1	putative antirepressor	Clostridium phage phiCD27
CDKM9_74	1e-111	134287412	YP_001110795.1	hypothetical protein phiC2p80	Clostridium phage phiC2
CDKM9_75	7e-165	640884940	YP_009032225.1	putative regulatory protein	Clostridium phage CDMH1
CDKM15_11	-	-	-	-	-
CDKM15_19	-	-	-	-	-
CDKM15_21	-	-	-	-	-
CDKM15_31	-	-	-	-	-
CDKM15_50	-	-	-	-	-
CDKM15_52	-	-	-	-	-
CDKM15_54	-	-	-	-	-
CDKM15_78	-	-	-	-	-
CDKM15_79	-	-	-	-	-
CDKM9_26	-	-	-	-	-
CDKM9_47	-	-	-	-	-
CDKM9_57	-	-	-	-	-

## Sheet: InterProScan
CDKM9_1	[Coil], [G3DSA:1.10.10.60], [Helix-turn-helix domain]	[Coil {Coil} <187-208> (-)], [G3DSA:1.10.10.60 {G3DSA:1.10.10.60} <2-53> (4.0E-5)], [Helix-turn-helix domain {PF13518} <9-40> (1.6E-5)]
CDKM9_2	[SSF52540], [G3DSA:3.40.50.300]	[SSF52540 {SSF52540} <23-222> (7.85E-8)], [G3DSA:3.40.50.300 {G3DSA:3.40.50.300} <28-188> (1.5E-6)]
CDKM9_3	[Coil], [Phage portal protein, SPP1 Gp6-like]	[Coil {Coil} <475-496> (-)], [Phage portal protein, SPP1 Gp6-like {PF05133} <45-417> (2.4E-17)]
CDKM9_4	[Coil]	[Coil {Coil} <63-91> (-)]
CDKM9_5	[Ribosomal protein L7Ae signature.]	[Ribosomal protein L7Ae signature. {PS01082} <235-253> (-)]
CDKM9_6	[Uncharacterized conserved protein (DUF2190)]	[Uncharacterized conserved protein (DUF2190) {PF09956} <19-115> (4.5E-11)]
CDKM9_13	[Phage tail sheath protein]	[Phage tail sheath protein {PF04984} <10-471> (1.3E-81)]
CDKM9_14	[SSF69279], [Phage tail tube protein]	[SSF69279 {SSF69279} <12-139> (8.67E-30)], [Phage tail tube protein {PF09393} <8-137> (1.2E-25)]
CDKM9_15	[Phage XkdN-like tail assembly chaperone protein, TAC], [Coil]	[Phage XkdN-like tail assembly chaperone protein, TAC {PF08890} <41-156> (1.2E-25)], [Coil {Coil} <9-30> (-)]
CDKM9_16	[Phage-related minor tail protein], [SSF48371], [SSF48371], [SSF48371], [SSF48371], [SSF48371], [SSF48371], [tape_meas_TP901: phage tail tape measure protein, TP901 family, core region], [Coil]	[Phage-related minor tail protein {PF10145} <276-474> (2.4E-45)], [SSF48371 {SSF48371} <779-822> (2.16E-8)], [SSF48371 {SSF48371} <871-1024> (2.16E-8)], [SSF48371 {SSF48371} <1066-1208> (2.16E-8)], [SSF48371 {SSF48371} <521-612> (2.16E-8)], [SSF48371 {SSF48371} <644-681> (2.16E-8)], [SSF48371 {SSF48371} <1239-1272> (2.16E-8)], [tape_meas_TP901: phage tail tape measure protein, TP901 family, core …
CDKM9_17	[Coil]	[Coil {Coil} <91-155> (-)]
CDKM9_18	[LysM domain], [SSF54106], [G3DSA:3.10.350.10]	[LysM domain {PF01476} <169-221> (1.7E-5)], [SSF54106 {SSF54106} <167-221> (3.4E-5)], [G3DSA:3.10.350.10 {G3DSA:3.10.350.10} <167-222> (2.0E-6)]
CDKM9_19	[Coil]	[Coil {Coil} <234-255> (-)]
CDKM9_20	[Prokaryotic membrane lipoprotein lipid attachment site profile.]	[Prokaryotic membrane lipoprotein lipid attachment site profile. {PS51257} <0-30> (5.0)]
CDKM9_21	[Protein of unknown function (DUF2634)], [XKDS PHAGE-LIKE PBSX ELEMENT PHAGE LIN1286 RELATED YQBS]	[Protein of unknown function (DUF2634) {PF10934} <30-142> (1.8E-30)], [XKDS PHAGE-LIKE PBSX ELEMENT PHAGE LIN1286 RELATED YQBS {PD033094} <52-138> (7.0E-19)]
CDKM9_22	[Baseplate J-like protein]	[Baseplate J-like protein {PF04865} <69-333> (5.8E-70)]
CDKM9_23	[Uncharacterized protein conserved in bacteria (DUF2313)]	[Uncharacterized protein conserved in bacteria (DUF2313) {PF10076} <8-151> (9.1E-29)]
CDKM9_24	[Phage tail-collar fibre protein]	[Phage tail-collar fibre protein {PF12571} <3-150> (7.9E-53)]
CDKM9_26	[Coil]	[Coil {Coil} <43-64> (-)]
CDKM9_30	[phage_XkdX: phage uncharacterized protein, XkdX family], [Phage uncharacterised protein (Phage_XkdX)]	[phage_XkdX: phage uncharacterized protein, XkdX family {TIGR01669} <0-42> (1.8E-10)], [Phage uncharacterised protein (Phage_XkdX) {PF09693} <3-43> (3.2E-13)]
CDKM9_31	[holin_tox_secr: toxin secretion/phage lysis holin], [Bacteriophage holin family]	[holin_tox_secr: toxin secretion/phage lysis holin {TIGR01593} <6-138> (2.6E-35)], [Bacteriophage holin family {PF05105} <3-128> (1.4E-26)]
CDKM9_32	[SM00646], [G3DSA:3.40.630.40], [N-acetylmuramoyl-L-alanine amidase], [SSF53187]	[SM00646 {SM00646} <68-183> (4.0E-10)], [G3DSA:3.40.630.40 {G3DSA:3.40.630.40} <0-184> (2.1E-24)], [N-acetylmuramoyl-L-alanine amidase {PF01520} <2-183> (5.4E-24)], [SSF53187 {SSF53187} <0-184> (2.42E-30)]
CDKM9_35	[G3DSA:3.90.79.10]	[G3DSA:3.90.79.10 {G3DSA:3.90.79.10} <376-524> (6.6E-4)]
CDKM9_36	[Domain of unknown function (DUF955)]	[Domain of unknown function (DUF955) {PF06114} <59-164> (3.4E-18)]
CDKM9_37	[Coil]	[Coil {Coil} <44-62> (-)]
CDKM9_39	[G3DSA:1.10.10.10], [Coil], [Penicillinase repressor], [SSF46785]	[G3DSA:1.10.10.10 {G3DSA:1.10.10.10} <7-83> (3.9E-19)], [Coil {Coil} <105-125> (-)], [Penicillinase repressor {PF03965} <12-119> (1.5E-14)], [SSF46785 {SSF46785} <9-124> (1.57E-17)]
CDKM9_40	[SSF46785], [PIRSF019455], [G3DSA:1.10.10.10], [Penicillinase repressor]	[SSF46785 {SSF46785} <4-125> (3.8E-25)], [PIRSF019455 {PIRSF019455} <0-127> (3.4E-31)], [G3DSA:1.10.10.10 {G3DSA:1.10.10.10} <0-81> (1.2E-22)], [Penicillinase repressor {PF03965} <7-119> (7.7E-25)]
CDKM9_41	[G3DSA:1.10.150.130], [Phage integrase family], [Phage integrase, N-terminal SAM-like domain], [SSF56349], [AP2-like DNA-binding integrase domain], [G3DSA:1.10.443.10]	[G3DSA:1.10.150.130 {G3DSA:1.10.150.130} <78-189> (2.7E-13)], [Phage integrase family {PF00589} <200-388> (3.7E-27)], [Phage integrase, N-terminal SAM-like domain {PF14659} <79-136> (3.5E-16)], [SSF56349 {SSF56349} <77-394> (5.0E-60)], [AP2-like DNA-binding integrase domain {PF14657} <26-69> (2.0E-6)], [G3DSA:1.10.443.10 {G3DSA:1.10.443.10} <200-395> (2.7E-41)]
CDKM9_43	[G3DSA:1.10.260.40], [Helix-turn-helix], [Cro/C1-type HTH domain profile.], [Helix-turn-helix XRE-family like proteins], [SSF47413]	[G3DSA:1.10.260.40 {G3DSA:1.10.260.40} <1-60> (6.6E-15)], [Helix-turn-helix {PF01381} <1-57> (7.2E-15)], [Cro/C1-type HTH domain profile. {PS50943} <1-57> (15.336)], [Helix-turn-helix XRE-family like proteins {SM00530} <0-57> (3.3E-14)], [SSF47413 {SSF47413} <0-63> (3.33E-15)]
CDKM9_44	[SSF47413], [G3DSA:1.10.260.40], [Cro/C1-type HTH domain profile.], [Helix-turn-helix domain], [Helix-turn-helix XRE-family like proteins]	[SSF47413 {SSF47413} <1-63> (6.48E-17)], [G3DSA:1.10.260.40 {G3DSA:1.10.260.40} <1-116> (1.1E-22)], [Cro/C1-type HTH domain profile. {PS50943} <3-58> (16.815)], [Helix-turn-helix domain {PF12844} <1-63> (6.5E-19)], [Helix-turn-helix XRE-family like proteins {SM00530} <2-58> (5.0E-17)]
CDKM9_45	[SSF47413], [G3DSA:1.10.260.40], [Cro/C1-type HTH domain profile.], [BetR domain]	[SSF47413 {SSF47413} <3-64> (5.63E-8)], [G3DSA:1.10.260.40 {G3DSA:1.10.260.40} <3-64> (4.4E-10)], [Cro/C1-type HTH domain profile. {PS50943} <5-60> (10.02)], [BetR domain {PF08667} <12-63> (1.1E-7)]
CDKM9_46	[Phage antirepressor protein KilAC domain], [phage_pRha: phage regulatory protein, Rha family], [Phage regulatory protein Rha (Phage_pRha)], [Coil]	[Phage antirepressor protein KilAC domain {PF03374} <143-254> (3.1E-32)], [phage_pRha: phage regulatory protein, Rha family {TIGR02681} <4-110> (2.5E-18)], [Phage regulatory protein Rha (Phage_pRha) {PF09669} <14-105> (1.2E-26)], [Coil {Coil} <117-138> (-)]
CDKM9_47	[G3DSA:1.10.1220.10], [SSF47598]	[G3DSA:1.10.1220.10 {G3DSA:1.10.1220.10} <2-43> (3.1E-5)], [SSF47598 {SSF47598} <0-44> (2.57E-7)]
CDKM9_48	[G3DSA:1.10.1220.10], [Arc-like DNA binding domain], [SSF47598]	[G3DSA:1.10.1220.10 {G3DSA:1.10.1220.10} <14-62> (1.1E-16)], [Arc-like DNA binding domain {PF03869} <14-52> (1.3E-7)], [SSF47598 {SSF47598} <14-65> (3.06E-12)]
CDKM9_49	[SSF47598], [HicB family], [G3DSA:1.10.1220.10]	[SSF47598 {SSF47598} <2-44> (3.34E-8)], [HicB family {PF05534} <3-38> (2.3E-5)], [G3DSA:1.10.1220.10 {G3DSA:1.10.1220.10} <4-48> (6.3E-8)]
CDKM9_50	[BRO family, N-terminal domain], [BRO family, N-terminal domain]	[BRO family, N-terminal domain {SM01040} <13-97> (5.6E-26)], [BRO family, N-terminal domain {PF02498} <14-97> (6.4E-22)]
CDKM9_53	[Cro/C1-type HTH DNA-binding domain], [Helix-turn-helix XRE-family like proteins], [SSF47413], [Cro/C1-type HTH domain profile.], [G3DSA:1.10.260.40]	[Cro/C1-type HTH DNA-binding domain {PF13443} <5-63> (6.0E-12)], [Helix-turn-helix XRE-family like proteins {SM00530} <5-62> (8.8E-9)], [SSF47413 {SSF47413} <0-64> (6.48E-14)], [Cro/C1-type HTH domain profile. {PS50943} <6-62> (13.202)], [G3DSA:1.10.260.40 {G3DSA:1.10.260.40} <0-63> (4.5E-18)]
CDKM9_54	[Coil]	[Coil {Coil} <31-52> (-)]
CDKM9_56	[Coil]	[Coil {Coil} <0-35> (-)]
CDKM9_58	[bet_lambda: phage recombination protein Bet], [RecT family]	[bet_lambda: phage recombination protein Bet {TIGR01913} <22-183> (2.3E-42)], [RecT family {PF03837} <23-186> (1.2E-35)]
CDKM9_61	[PIRSF002070], [ssb: single-stranded DNA-binding protein], [Single-strand binding (SSB) domain profile.], [SSF50249], [Single-strand binding protein family], [Single-stranded DNA-binding protein.], [G3DSA:2.40.50.140]	[PIRSF002070 {PIRSF002070} <0-133> (5.6E-25)], [ssb: single-stranded DNA-binding protein {TIGR00621} <0-114> (5.5E-23)], [Single-strand binding (SSB) domain profile. {PS50935} <0-104> (23.789)], [SSF50249 {SSF50249} <0-135> (6.17E-36)], [Single-strand binding protein family {PF00436} <0-102> (1.1E-21)], [Single-stranded DNA-binding protein. {MF_00984} <0-107> (24.016)], [G3DSA:2.40.50.140 {G3DSA:…
CDKM9_63	[G3DSA:1.10.10.10]	[G3DSA:1.10.10.10 {G3DSA:1.10.10.10} <59-119> (5.7E-8)]
CDKM9_65	[Coil]	[Coil {Coil} <36-64> (-)]
CDKM9_66	[G3DSA:3.40.50.150], [G3DSA:3.90.120.10], [G3DSA:3.90.120.10], [SSF53335], [C-5 cytosine-specific DNA methylase], [Cytosine-specific DNA methyltransferase signature], [Cytosine-specific DNA methyltransferase signature], [Cytosine-specific DNA methyltransferase signature], [dcm: DNA (cytosine-5-)-methyltransferase], [C-5 cytosine-specific DNA methylase (Dnmt) domain profile.]	[G3DSA:3.40.50.150 {G3DSA:3.40.50.150} <0-185> (7.0E-63)], [G3DSA:3.90.120.10 {G3DSA:3.90.120.10} <220-224> (2.8E-13)], [G3DSA:3.90.120.10 {G3DSA:3.90.120.10} <297-344> (2.8E-13)], [SSF53335 {SSF53335} <1-356> (2.44E-81)], [C-5 cytosine-specific DNA methylase {PF00145} <2-356> (2.7E-74)], [Cytosine-specific DNA methyltransferase signature {PR00105} <2-19> (1.1E-19)], [Cytosine-specific DNA methyl…
CDKM9_72	[G3DSA:3.30.1330.70], [Endodeoxyribonuclease RusA], [SSF103084]	[G3DSA:3.30.1330.70 {G3DSA:3.30.1330.70} <1-133> (7.1E-23)], [Endodeoxyribonuclease RusA {PF05866} <8-131> (2.1E-35)], [SSF103084 {SSF103084} <4-133> (5.62E-21)]
CDKM9_73	[ORF6C domain], [Coil], [ORF6N domain]	[ORF6C domain {PF10552} <158-271> (4.4E-30)], [Coil {Coil} <165-186> (-)], [ORF6N domain {PF10543} <32-121> (2.0E-10)]
CDKM9_74	[Coil], [Coil]	[Coil {Coil} <20-41> (-)], [Coil {Coil} <60-95> (-)]
CDKM9_75	[BRO family, N-terminal domain], [BRO family, N-terminal domain]	[BRO family, N-terminal domain {PF02498} <9-105> (5.6E-18)], [BRO family, N-terminal domain {SM01040} <8-107> (3.4E-16)]
CDKM15_1	[Phage terminase small subunit], [Coil]	[Phage terminase small subunit {PF10668} <0-63> (5.7E-18)], [Coil {Coil} <163-212> (-)]
CDKM15_2	[SSF52540], [G3DSA:3.40.50.300]	[SSF52540 {SSF52540} <24-222> (9.91E-9)], [G3DSA:3.40.50.300 {G3DSA:3.40.50.300} <28-188> (2.6E-7)]
CDKM15_3	[Phage portal protein, SPP1 Gp6-like], [Coil]	[Phage portal protein, SPP1 Gp6-like {PF05133} <45-417> (6.2E-17)], [Coil {Coil} <478-500> (-)]
CDKM15_4	[Coil]	[Coil {Coil} <63-91> (-)]
CDKM15_5	[Ribosomal protein L7Ae signature.]	[Ribosomal protein L7Ae signature. {PS01082} <235-253> (-)]
CDKM15_6	[Uncharacterized conserved protein (DUF2190)]	[Uncharacterized conserved protein (DUF2190) {PF09956} <16-115> (1.6E-11)]
CDKM15_14	[Phage tail sheath protein]	[Phage tail sheath protein {PF04984} <10-471> (7.8E-83)]
CDKM15_15	[Phage tail tube protein], [SSF69279]	[Phage tail tube protein {PF09393} <8-137> (5.5E-27)], [SSF69279 {SSF69279} <12-139> (4.08E-31)]
CDKM15_16	[Phage XkdN-like tail assembly chaperone protein, TAC], [Coil]	[Phage XkdN-like tail assembly chaperone protein, TAC {PF08890} <41-152> (3.7E-25)], [Coil {Coil} <9-30> (-)]
CDKM15_17	[Coil], [tape_meas_TP901: phage tail tape measure protein, TP901 family, core region], [Coil], [SSF58113], [G3DSA:1.20.120.20], [Phage-related minor tail protein], [SSF48371], [SSF48371], [Coil]	[Coil {Coil} <484-512> (-)], [tape_meas_TP901: phage tail tape measure protein, TP901 family, core region {TIGR01760} <241-550> (1.9E-60)], [Coil {Coil} <27-48> (-)], [SSF58113 {SSF58113} <868-1061> (1.1E-6)], [G3DSA:1.20.120.20 {G3DSA:1.20.120.20} <837-967> (3.6E-4)], [Phage-related minor tail protein {PF10145} <276-474> (5.1E-43)], [SSF48371 {SSF48371} <535-806> (7.48E-7)], [SSF48371 {SSF48371}…
CDKM15_18	[Coil], [Short C-terminal domain]	[Coil {Coil} <246-278> (-)], [Short C-terminal domain {PF09851} <279-304> (1.6E-9)]
CDKM15_19	[Coil], [SSF47598]	[Coil {Coil} <52-60> (-)], [SSF47598 {SSF47598} <18-58> (4.08E-5)]
CDKM15_20	[BRO family, N-terminal domain], [BRO family, N-terminal domain]	[BRO family, N-terminal domain {SM01040} <12-127> (2.3E-13)], [BRO family, N-terminal domain {PF02498} <14-127> (2.2E-9)]
CDKM15_23	[LysM domain], [G3DSA:3.10.350.10], [SSF54106]	[LysM domain {PF01476} <169-221> (8.6E-5)], [G3DSA:3.10.350.10 {G3DSA:3.10.350.10} <166-222> (1.1E-5)], [SSF54106 {SSF54106} <167-221> (9.68E-5)]
CDKM15_24	[SSF69279], [Coil]	[SSF69279 {SSF69279} <16-140> (9.35E-5)], [Coil {Coil} <234-255> (-)]
CDKM15_25	[Prokaryotic membrane lipoprotein lipid attachment site profile.]	[Prokaryotic membrane lipoprotein lipid attachment site profile. {PS51257} <0-30> (5.0)]
CDKM15_26	[Protein of unknown function (DUF2634)], [XKDS PHAGE-LIKE PBSX ELEMENT PHAGE LIN1286 RELATED YQBS]	[Protein of unknown function (DUF2634) {PF10934} <30-142> (1.8E-30)], [XKDS PHAGE-LIKE PBSX ELEMENT PHAGE LIN1286 RELATED YQBS {PD033094} <52-138> (7.0E-19)]
CDKM15_27	[Baseplate J-like protein]	[Baseplate J-like protein {PF04865} <69-333> (5.8E-70)]
CDKM15_28	[Uncharacterized protein conserved in bacteria (DUF2313)]	[Uncharacterized protein conserved in bacteria (DUF2313) {PF10076} <8-151> (9.1E-29)]
CDKM15_29	[Phage tail-collar fibre protein]	[Phage tail-collar fibre protein {PF12571} <3-150> (7.9E-53)]
CDKM15_31	[Coil]	[Coil {Coil} <43-64> (-)]
CDKM15_35	[phage_XkdX: phage uncharacterized protein, XkdX family], [Phage uncharacterised protein (Phage_XkdX)]	[phage_XkdX: phage uncharacterized protein, XkdX family {TIGR01669} <0-42> (1.8E-10)], [Phage uncharacterised protein (Phage_XkdX) {PF09693} <3-43> (3.2E-13)]
CDKM15_36	[holin_tox_secr: toxin secretion/phage lysis holin], [Bacteriophage holin family]	[holin_tox_secr: toxin secretion/phage lysis holin {TIGR01593} <6-138> (6.1E-36)], [Bacteriophage holin family {PF05105} <3-128> (1.5E-26)]
CDKM15_37	[N-acetylmuramoyl-L-alanine amidase], [G3DSA:3.40.630.40], [SSF53187], [SM00646]	[N-acetylmuramoyl-L-alanine amidase {PF01520} <2-174> (2.0E-22)], [G3DSA:3.40.630.40 {G3DSA:3.40.630.40} <0-175> (6.0E-25)], [SSF53187 {SSF53187} <0-175> (8.16E-30)], [SM00646 {SM00646} <69-174> (2.4E-8)]
CDKM15_39	[Coil], [Coil]	[Coil {Coil} <101-140> (-)], [Coil {Coil} <54-82> (-)]
CDKM15_40	[Coil]	[Coil {Coil} <44-62> (-)]
CDKM15_42	[Coil], [G3DSA:1.10.10.10], [SSF46785], [Penicillinase repressor]	[Coil {Coil} <105-125> (-)], [G3DSA:1.10.10.10 {G3DSA:1.10.10.10} <7-83> (3.3E-18)], [SSF46785 {SSF46785} <8-124> (6.12E-17)], [Penicillinase repressor {PF03965} <12-119> (2.1E-13)]
CDKM15_43	[Penicillinase repressor], [SSF46785], [G3DSA:1.10.10.10], [PIRSF019455]	[Penicillinase repressor {PF03965} <7-119> (4.2E-24)], [SSF46785 {SSF46785} <4-125> (4.91E-25)], [G3DSA:1.10.10.10 {G3DSA:1.10.10.10} <0-81> (1.6E-22)], [PIRSF019455 {PIRSF019455} <0-127> (5.1E-31)]
CDKM15_44	[AP2-like DNA-binding integrase domain], [Phage integrase family], [G3DSA:1.10.443.10], [Phage integrase, N-terminal SAM-like domain], [G3DSA:1.10.150.130], [SSF56349]	[AP2-like DNA-binding integrase domain {PF14657} <10-53> (1.9E-6)], [Phage integrase family {PF00589} <184-372> (3.4E-27)], [G3DSA:1.10.443.10 {G3DSA:1.10.443.10} <184-379> (2.4E-41)], [Phage integrase, N-terminal SAM-like domain {PF14659} <63-120> (3.3E-16)], [G3DSA:1.10.150.130 {G3DSA:1.10.150.130} <62-173> (2.5E-13)], [SSF56349 {SSF56349} <61-378> (4.41E-60)]
CDKM15_46	[SSF47413], [Cro/C1-type HTH domain profile.], [Helix-turn-helix XRE-family like proteins], [G3DSA:1.10.260.40], [Helix-turn-helix]	[SSF47413 {SSF47413} <0-63> (1.36E-15)], [Cro/C1-type HTH domain profile. {PS50943} <1-57> (15.518)], [Helix-turn-helix XRE-family like proteins {SM00530} <0-57> (4.6E-14)], [G3DSA:1.10.260.40 {G3DSA:1.10.260.40} <1-60> (4.9E-15)], [Helix-turn-helix {PF01381} <1-57> (7.3E-14)]
CDKM15_47	[Helix-turn-helix domain], [SSF47413], [Cro/C1-type HTH domain profile.], [Helix-turn-helix XRE-family like proteins], [G3DSA:1.10.260.40]	[Helix-turn-helix domain {PF12844} <1-63> (3.2E-17)], [SSF47413 {SSF47413} <1-63> (4.79E-16)], [Cro/C1-type HTH domain profile. {PS50943} <3-58> (16.366)], [Helix-turn-helix XRE-family like proteins {SM00530} <2-58> (8.4E-16)], [G3DSA:1.10.260.40 {G3DSA:1.10.260.40} <1-116> (1.4E-21)]
CDKM15_48	[SSF47413], [G3DSA:1.10.260.40], [Cro/C1-type HTH domain profile.], [BetR domain]	[SSF47413 {SSF47413} <3-64> (5.63E-8)], [G3DSA:1.10.260.40 {G3DSA:1.10.260.40} <3-64> (4.4E-10)], [Cro/C1-type HTH domain profile. {PS50943} <5-60> (10.02)], [BetR domain {PF08667} <12-63> (1.1E-7)]
CDKM15_49	[phage_pRha: phage regulatory protein, Rha family], [Phage antirepressor protein KilAC domain], [Phage regulatory protein Rha (Phage_pRha)], [Coil]	[phage_pRha: phage regulatory protein, Rha family {TIGR02681} <4-110> (2.2E-18)], [Phage antirepressor protein KilAC domain {PF03374} <137-233> (2.6E-21)], [Phage regulatory protein Rha (Phage_pRha) {PF09669} <14-105> (1.1E-26)], [Coil {Coil} <117-138> (-)]
CDKM15_51	[Coil]	[Coil {Coil} <31-52> (-)]
CDKM15_54	[Coil], [SSF47598], [G3DSA:1.10.1220.10]	[Coil {Coil} <36-47> (-)], [SSF47598 {SSF47598} <2-43> (4.45E-8)], [G3DSA:1.10.1220.10 {G3DSA:1.10.1220.10} <1-43> (7.6E-7)]
CDKM15_55	[SSF47598], [G3DSA:1.10.1220.10]	[SSF47598 {SSF47598} <13-57> (3.81E-10)], [G3DSA:1.10.1220.10 {G3DSA:1.10.1220.10} <15-55> (4.2E-8)]
CDKM15_56	[SSF47598], [Arc-like DNA binding domain], [G3DSA:1.10.1220.10]	[SSF47598 {SSF47598} <6-45> (8.26E-10)], [Arc-like DNA binding domain {PF03869} <6-41> (1.8E-8)], [G3DSA:1.10.1220.10 {G3DSA:1.10.1220.10} <3-45> (7.0E-11)]
CDKM15_58	[Coil]	[Coil {Coil} <0-35> (-)]
CDKM15_59	[Siphovirus Gp157], [Coil], [Coil]	[Siphovirus Gp157 {PF05565} <2-163> (9.6E-42)], [Coil {Coil} <25-46> (-)], [Coil {Coil} <60-85> (-)]
CDKM15_60	[ERF superfamily], [Coil]	[ERF superfamily {PF04404} <5-148> (1.0E-41)], [Coil {Coil} <181-202> (-)]
CDKM15_61	[Coil], [SSF158499], [DnaD_dom: DnaD domain protein], [G3DSA:1.10.10.630], [Replication initiation and membrane attachment]	[Coil {Coil} <229-250> (-)], [SSF158499 {SSF158499} <162-226> (1.24E-13)], [DnaD_dom: DnaD domain protein {TIGR01446} <162-229> (2.0E-15)], [G3DSA:1.10.10.630 {G3DSA:1.10.10.630} <161-229> (2.5E-16)], [Replication initiation and membrane attachment {PF07261} <164-233> (3.6E-15)]
CDKM15_63	[Single-stranded DNA-binding protein.], [Single-strand binding protein family], [G3DSA:2.40.50.140], [PIRSF002070], [SSF50249], [Single-strand binding (SSB) domain profile.], [ssb: single-stranded DNA-binding protein]	[Single-stranded DNA-binding protein. {MF_00984} <0-107> (24.376)], [Single-strand binding protein family {PF00436} <0-102> (5.6E-22)], [G3DSA:2.40.50.140 {G3DSA:2.40.50.140} <0-135> (1.4E-31)], [PIRSF002070 {PIRSF002070} <0-133> (4.0E-25)], [SSF50249 {SSF50249} <0-135> (4.46E-36)], [Single-strand binding (SSB) domain profile. {PS50935} <0-104> (23.952)], [ssb: single-stranded DNA-binding protein…
CDKM15_65	[G3DSA:1.10.10.10]	[G3DSA:1.10.10.10 {G3DSA:1.10.10.10} <57-119> (8.8E-7)]
CDKM15_67	[Coil]	[Coil {Coil} <36-64> (-)]
CDKM15_68	[dcm: DNA (cytosine-5-)-methyltransferase], [C-5 cytosine-specific DNA methylase (Dnmt) domain profile.], [G3DSA:3.90.120.10], [G3DSA:3.90.120.10], [Cytosine-specific DNA methyltransferase signature], [Cytosine-specific DNA methyltransferase signature], [Cytosine-specific DNA methyltransferase signature], [G3DSA:3.40.50.150], [SSF53335], [SSF53335], [C-5 cytosine-specific DNA methylase]	[dcm: DNA (cytosine-5-)-methyltransferase {TIGR00675} <3-356> (5.2E-76)], [C-5 cytosine-specific DNA methylase (Dnmt) domain profile. {PS51679} <1-357> (53.562)], [G3DSA:3.90.120.10 {G3DSA:3.90.120.10} <297-344> (1.7E-13)], [G3DSA:3.90.120.10 {G3DSA:3.90.120.10} <219-255> (1.7E-13)], [Cytosine-specific DNA methyltransferase signature {PR00105} <2-19> (1.1E-19)], [Cytosine-specific DNA methyltrans…
CDKM15_70	[37-kD nucleoid-associated bacterial protein]	[37-kD nucleoid-associated bacterial protein {PF04245} <6-329> (3.9E-57)]
CDKM15_73	[G3DSA:3.10.480.10], [Domain of Unknown Function with PDB structure (DUF3850)], [SSF88697]	[G3DSA:3.10.480.10 {G3DSA:3.10.480.10} <0-42> (2.3E-8)], [Domain of Unknown Function with PDB structure (DUF3850) {PF12961} <2-75> (3.3E-29)], [SSF88697 {SSF88697} <0-58> (6.83E-11)]
CDKM15_74	[Coil]	[Coil {Coil} <151-166> (-)]
CDKM15_75	[SSF103084], [SSF103084], [Endodeoxyribonuclease RusA], [G3DSA:3.30.1330.70], [G3DSA:3.30.1330.70]	[SSF103084 {SSF103084} <95-146> (3.92E-22)], [SSF103084 {SSF103084} <0-64> (3.92E-22)], [Endodeoxyribonuclease RusA {PF05866} <8-144> (1.6E-31)], [G3DSA:3.30.1330.70 {G3DSA:3.30.1330.70} <95-146> (1.5E-24)], [G3DSA:3.30.1330.70 {G3DSA:3.30.1330.70} <0-64> (1.5E-24)]
CDKM15_77	[G3DSA:1.10.10.10], [Coil]	[G3DSA:1.10.10.10 {G3DSA:1.10.10.10} <86-144> (5.8E-6)], [Coil {Coil} <18-39> (-)]
CDKM15_79	[Putative vitamin uptake transporter], [TIGR00697: conserved hypothetical integral membrane protein], [SSF103473]	[Putative vitamin uptake transporter {PF02592} <37-196> (1.9E-50)], [TIGR00697: conserved hypothetical integral membrane protein {TIGR00697} <12-196> (3.9E-51)], [SSF103473 {SSF103473} <6-197> (2.75E-5)]
CDKM9_7	-	-
CDKM9_8	-	-
CDKM9_9	-	-
CDKM9_10	-	-
CDKM9_11	-	-
CDKM9_12	-	-
CDKM9_25	-	-
CDKM9_27	-	-
CDKM9_28	-	-
CDKM9_29	-	-
CDKM9_33	-	-
CDKM9_34	-	-
CDKM9_38	-	-
CDKM9_42	-	-
CDKM9_51	-	-
CDKM9_52	-	-
CDKM9_55	-	-
CDKM9_57	-	-
CDKM9_59	-	-
CDKM9_60	-	-
CDKM9_62	-	-
CDKM9_64	-	-
CDKM9_67	-	-
CDKM9_68	-	-
CDKM9_69	-	-
CDKM9_70	-	-
CDKM9_71	-	-
CDKM15_7	-	-
CDKM15_8	-	-
CDKM15_9	-	-
CDKM15_10	-	-
CDKM15_11	-	-
CDKM15_12	-	-
CDKM15_13	-	-
CDKM15_21	-	-
CDKM15_22	-	-
CDKM15_30	-	-
CDKM15_32	-	-
CDKM15_33	-	-
CDKM15_34	-	-
CDKM15_38	-	-
CDKM15_41	-	-
CDKM15_45	-	-
CDKM15_50	-	-
CDKM15_52	-	-
CDKM15_53	-	-
CDKM15_57	-	-
CDKM15_62	-	-
CDKM15_64	-	-
CDKM15_66	-	-
CDKM15_69	-	-
CDKM15_71	-	-
CDKM15_72	-	-
CDKM15_76	-	-
CDKM15_78	-	-
