# Supplementary material for: Two Novel Myoviruses from the North of Iraq Reveal Insights into Clostridium difficile Phage Diversity and Biology
Source: Viruses. 2016 Nov 16;8(11):310. doi: 10.3390/v8110310 (PMC5127024; doi:10.3390/v8110310)
Supplement: Supplementary file 1 [file viruses-08-00310-s001.zip › viruses-154767-supplementary/Supplemetary files/Supplementary table S4. Sequences and database records used in this study.xlsx]

## Sheet: Phage genomes (fig 4, 7, 8, 9)
Phage	accession number	description	taxonomy
CDKM15	KX228400	Peptoclostridium phage CDKM15, complete genome	Myoviridae
CDKM9	KX228399	Peptoclostridium phage CDKM9, complete genome	Myoviridae
CDMH1	NC_024144.1	Clostridium phage CDMH1 complete genome	Myoviridae
phiC2	NC_009231.1	Clostridium phage phiC2, complete genome	Myoviridae
phiCD111	LN681535.1	Clostridium phage phiCD111, complete genome	Siphoviridae
phiCD119	NC_007917.1	Clostridium phage phi CD119, complete genome	Myoviridae
phiCD146	LN681536.1	Clostridium phage phiCD146, complete genome	Siphoviridae
phiCD211	LN681537.1	Clostridium phage phiCD211, complete genome	Myoviridae
phiCD24-1	LN681534.1	Clostridium phage phiCD24-1, complete genome	Siphoviridae
phiCD27	NC_011398.1	Clostridium phage phiCD27, complete genome	Myoviridae
phiCD38-2	NC_015568.1	Clostridium phage phiCD38-2, complete genome	Siphoviridae
phiCD481-1	LN681538.1	Clostridium phage phiCD481-1, complete genome	Myoviridae
phiCD505	LN681539.1	Clostridium phage phiCD505, complete genome	Myoviridae
phiCD506	LN681540.1	Clostridium phage phiCD506, complete genome	Myoviridae
phiCD6356	NC_015262.1	Clostridium phage phiCD6356, complete genome	Siphoviridae
phiCDHM11	HG798901.1	Clostridium phage phiCDHM11 complete genome	Myoviridae; unclassified PhiCD119likevirus
phiCDHM13	HG796225.1	Clostridium phage phiCDHM13 complete genome	Myoviridae
phiCDHM14	LK985321.1	Clostridium phage phiCDHM14, complete genome	Myoviridae
phiCDHM19	LK985322.1	Clostridium phage phiCDHM19, complete genome	Myoviridae
phiCDIF1296T	CP011970.1	Peptoclostridium phage phiCDIF1296T, complete genome	Myoviridae
phiMMP01	LN681541.1	Clostridium phage phiMMP01, complete genome	Myoviridae
phiMMP02	NC_019421.1	Clostridium phage phiMMP02, complete genome	Myoviridae
phiMMP03	LN681542.1	Clostridium phage phiMMP03, complete genome	Myoviridae
phiMMP04	NC_019422.1	Clostridium phage phiMMP04, complete genome	Myoviridae

## Sheet: Endolysin (fig 5)
phage	product	description	taxonomy
CDKM15	ANT45180	N-acetylmuramoyl-L-alanine amidase	Myoviridae
CDKM9	ANT45100	N-acetylmuramoyl-L-alanine amidase	Myoviridae
CDMH1	CDI66654.1	putative endolysin protein	Myoviridae
phiC2	ABE99499.1	putative amidase/endolysin	Myoviridae
phiCD111	CEK40298.1	Endolysine	Siphoviridae
phiCD146	CEK40352.1	Endolysine	Siphoviridae
phiCD24-1	CEK40242.1	N-acetylmuramoyl-L-alanine amidase	Siphoviridae
phiCD27	ACH91325.1	endolysin	Myoviridae
phiCD38-2	AEF56898.1	endolysine	Siphoviridae
phiCD481-1	CEK40598.1	putative N-acetylmuramoyl-L-alanine amidase	Myoviridae
phiCD505	CEK40659.1	N-acetylmuramoyl-L-alanine amidase	Myoviridae
phiCD506	CEK40728.1	Endolysine	Myoviridae
phiCD6356	ADK37890.1	probable phage N-acetylmuramoyl-L-alanine amidase	Siphoviridae
phiCDHM11	CDL68842.1	putative endolysin protein	Myoviridae; unclassified PhiCD119likevirus
phiCDHM13	CDL65308.1	putative endolysin protein	Myoviridae
phiCDHM14	CDU85312.1	putative endolysin protein	Myoviridae
phiCDHM19	CDW17221.1	putative endolysin protein	Myoviridae
phiMMP01	CEK40790.1	Endolysin	Myoviridae
phiMMP02	AFO72095.1	endolysin	Myoviridae
phiMMP03	CEK40874.1	N-acetylmuramoyl-L-alanine amidase	Myoviridae
phiMMP04	AFO72163.1	endolysin	Myoviridae

## Sheet: TerL (fig 6)
organism	accession number	description	taxonomy
Aeromonas phage Aeh1	NP_944105.1	gp17 terminase DNA packaging enzyme large subunit	Myoviridae; Tevenvirinae; T4likevirus
Agrobacterium fabrum str. C58	NP_353972.2	large terminase phage packaging protein	Rhizobiaceae; Rhizobium/Agrobacterium group; Agrobacterium*
Bacillus phage phi105	NP_690755.1	unnamed protein product	Siphoviridae; Lambdalikevirus; unclassified Lambda-like viruses
Bacillus phage SPO1	YP_002300330.1	gp2.11	Myoviridae; Spounavirinae; Spounalikevirus
Bacillus phage SPP1	NP_690654.1	hypothetical protein SPP1p003	Siphoviridae; Lambdalikevirus; unclassified Lambda-like viruses
Brucella melitensis	WP_004683294.1	ATP-binding protein	Brucellaceae; Brucella*
Burkholderia phage phiE125	NP_536358.1	putative terminase (large subunit)	Siphoviridae; Phie125likevirus
Carboxydothermus hydrogenoformans	WP_011344575.1	terminase	Thermoanaerobacteraceae; Carboxydothermus*
Caulobacter crescentus CB15	NP_421586.1	hypothetical protein CC_2790	Caulobacteraceae; Caulobacter*
Clostridium phage CDKM15	ANT45145	terminase large subunit	Myoviridae
Clostridium phage CDKM9	ANT45070	terminase large subunit	Myoviridae
Clostridium phage CDMH1	YP_009032144.1	putative phage terminase large subunit	Myoviridae
Clostridium phage phi3626	NP_612831.1	putative terminase large subunit	Siphoviridae
Clostridium phage phiC2	YP_001110720.1	putative terminase large subunit	Myoviridae
Clostridium phage phiCD111	CEK40276.1	Terminase large subunit	Siphoviridae
Clostridium phage phiCD119	YP_529553.1	putative terminase large subunit	Myoviridae
Clostridium phage phiCD146	CEK40331.1	Terminase large subunit	Siphoviridae
Clostridium phage phiCD211	CEK40383.1	conserved protein of unknown function	Myoviridae
Clostridium phage phiCD24-1	CEK40213.1	Large terminase protein	Siphoviridae
Clostridium phage phiCD27	YP_002290878.1	putative terminase B	Myoviridae
Clostridium phage phiCD38-2	YP_004508380.1	terminase large subunit	Siphoviridae
Clostridium phage phiCD481-1	CEK40573.1	putative phage terminase, large subunit	Myoviridae
Clostridium phage phiCD505	CEK40627.1	putative terminase B	Myoviridae
Clostridium phage phiCD506	CEK40703.1	putative phage terminase, large subunit	Myoviridae
Clostridium phage phiCD6356	YP_004306103.1	putative terminase large subunit	Siphoviridae
Clostridium phage phiCDHM11	CDL68818.1	putative terminase large subunit protein	Myoviridae; unclassified PhiCD119likevirus
Clostridium phage phiCDHM13	CDL65284.1	putative terminase large subunit protein	Myoviridae
Clostridium phage phiCDHM14	CDU85288.1	putative terminase large subunit protein	Myoviridae
Clostridium phage phiCDHM19	CDW17183.1	putative terminase large subunit protein	Myoviridae
Clostridium phage phiCP39-O	YP_002265410.1	large terminase	Siphoviridae
Clostridium phage phiMMP01	CEK40756.1	putative phage terminase large subunit	Myoviridae
Clostridium phage phiMMP02	YP_006990480.1	terminase large subunit	Myoviridae
Clostridium phage phiMMP03	CEK40837.1	putative terminase large subunit	Myoviridae
Clostridium phage phiMMP04	YP_006990556.1	terminase	Myoviridae
Deinococcus radiodurans R1	NP_285417.1	hypothetical protein DR_A0094	Deinococcaceae; Deinococcus*
Endosymbiont phage APSE-1	NP_050979.1	P18	Podoviridae
Enterobacteria phage 186	AAC34148.1	terminase subunit	Myoviridae; Peduovirinae; P2likevirus
Enterobacteria phage ES18	YP_224140.1	gp2	Siphoviridae
Enterobacteria phage HK022	NP_037663.1	terminase large subunit	Siphoviridae; Lambdalikevirus
Enterobacteria phage lambda	NP_040581.1	DNA packaging protein	Siphoviridae; Lambdalikevirus
Enterobacteria phage LP7	P16938.1	Terminase, large subunit	Podoviridae; P22likevirus
Enterobacteria phage Mu	NP_050632.1	putative portal protein	Myoviridae; Mulikevirus
Enterobacteria phage N15	NP_046897.1	gp2	Siphoviridae; N15likevirus
Enterobacteria phage P2	NP_046758.1	gpP	Myoviridae; Peduovirinae; P2likevirus
Enterobacteria phage P22	YP_063734.1	terminase large subunit	Podoviridae; P22likevirus
Enterobacteria phage phiP27	NP_543088.1	putative terminase	Myoviridae
Enterobacteria phage RB49	NP_891724.1	terminase DNA packaging enzyme large subunit	Myoviridae; Tevenvirinae; T4likevirus
Enterobacteria phage SP6	NP_853601.1	large terminase subunit	Podoviridae; Autographivirinae
Enterobacteria phage T3	NP_523347.1	DNA packaging protein B	Podoviridae; Autographivirinae; T7likevirus
Enterobacteria phage T4	NP_049776.1	gp17 terminase DNA packaging enzyme, large subunit	Myoviridae; Tevenvirinae; T4likevirus
Enterobacteria phage T7	NP_042010.1	DNA maturation protein	Podoviridae; Autographivirinae; T7likevirus
Escherichia coli	WP_000934137.1	DNA packaging protein	Enterobacteriaceae; Escherichia*
Escherichia coli 042	CBG34179.1	phage terminase large subunit	Enterobacteriaceae; Escherichia*
Haemophilus influenzae Rd KW20	NP_439650.1	hypothetical protein HI1500	Pasteurellaceae; Haemophilus*
Haemophilus phage HP1	NP_043485.1	hypothetical protein HP1p21	Myoviridae; Peduovirinae; Hpunalikevirus
Klebsiella phage phiKO2	YP_006582.1	putative large terminase subunit	Siphoviridae
Lactobacillus phage A2	NP_680484.1	putative large terminase subunit	Siphoviridae
Lactobacillus phage LL-H	YP_001285878.1	putative terminase large subunit	Siphoviridae
Lactobacillus phage phiadh	NP_050148.1	hypothetical protein phiadhp40	Siphoviridae
Lactobacillus phage phig1e	NP_695170.1	putative terminase large subunit	Siphoviridae
Lactobacillus prophage Lj965	NP_958579.1	putative terminase large subunit	Siphoviridae
Lactococcus phage BK5-T	NP_116494.1	putative large terminase subunit	Siphoviridae
Lactococcus phage c2	NP_043560.1	terminase	Siphoviridae; C2likevirus
Lactococcus phage SK1	NP_044948.1	terminase large subunit	Siphoviridae; Skunalikevirus
Listeria phage A118	NP_463463.1	putative terminase large subunit	Siphoviridae
Listonella phage phiHSIC	YP_224236.1	putative terminase large subunit	Siphoviridae
Mycobacterium phage D29	NP_046828.1	gp13	Siphoviridae; L5likevirus
Peptoclostridium phage CDKM15	ANT45145.1	terminase large subunit	Myoviridae
Peptoclostridium phage CDKM9	ANT45070.1	terminase large subunit	Myoviridae
Peptoclostridium phage phiCDIF1296T	AKP44676.1	putative terminase large subunit	Myoviridae
Pseudomonad phage gh-1	NP_813786.1	DNA packaging protein B	Podoviridae; Autographivirinae; T7likevirus
Pseudomonas phage D3	NP_061498.1	terminase large subunit	Siphoviridae; D3likevirus
Pseudomonas phage phiCTX	NP_490600.1	predicted DNA-dependent ATPase terminase subunit	Myoviridae; Peduovirinae; P2likevirus
Pseudomonas phage phiKMV	NP_877482.1	putative DNA maturase B	Podoviridae; Autographivirinae
Pseudomonas putida KT2440	NP_744442.1	DNA maturase B	Pseudomonadaceae; Pseudomonas*
Rhodobacter capsulatus	AAF13179.1	putative gene transfer agent large terminase	Rhodobacteraceae; Rhodobacter*
Ruminiclostridium thermocellum	WP_020457819.1	terminase	Ruminococcaceae; Ruminiclostridium*
Salmonella enterica	WP_001526457.1	DNA packaging protein	Enterobacteriaceae; Salmonella*
Salmonella enterica subsp. enterica serovar Typhimurium str. LT2	NP_461544.1	terminase-like large protein	Enterobacteriaceae; Salmonella*
Salmonella phage HK620	NP_112076.1	terminase large subunit	Podoviridae; P22likevirus
Shewanella oneidensis MR-1	NP_716299.1	Mu phage large terminase subunit GpE	Shewanellaceae; Shewanella*
Staphylococcus phage phiETA	NP_510934.1	similar to phage O1205 ORF26 (putative large subunit terminase)	Siphoviridae; Phietalikevirus
Staphylococcus phage PVL	NP_058441.1	hypothetical protein PVL_02	Siphoviridae
Staphylococcus phage Twort	YP_238728.1	ORF059	Myoviridae; Spounavirinae; Twortlikevirus
Streptococcus phage MM1	NP_150161.1	putative large terminase subunit	Siphoviridae
Streptococcus phage O1205	NP_695104.1	hypothetical protein O1205p26	Siphoviridae; Sfi1unalikevirus
Streptococcus phage Sfi19	NP_049926.1	putative terminase large subunit	Siphoviridae; Sfi21dtunalikevirus
Streptococcus phage Sfi21	NP_049967.1	putative large subunit terminase	Siphoviridae; Sfi21dtunalikevirus
Streptomyces phage phiC31	NP_047924.1	gp33	Siphoviridae; Phic3unalikevirus
Vibrio phage KVP40	NP_899601.1	terminase DNA packaging enzyme large subunit	Myoviridae; Tevenvirinae; Schizot4likevirus
Wolbachia phage WO	BAA89621.1	orf2	unclassified phages
Yersinia phage phiA1122	NP_848309.1	DNA maturase B	Podoviridae; Autographivirinae; T7likevirus
Yersinia phage phiYeO3-12	NP_052122.1	DNA packaging protein B	Podoviridae; Autographivirinae; T7likevirus
Yersinia phage PY54	NP_892047.1	terminase large subunit	Siphoviridae

## Sheet: Functional annotation (fig S7)
Phage Name	GeneID	locus_tag	protein product id	protein product description	Re-annotation	Predicted function
phiCD211	n.a.	PHICD211_20002	CEK40383.1	conserved protein of unknown function	terminase, large subunit	DNA packaging
phiCD24-1	n.a.	PHICD2401_20002	CEK40213.1	Large terminase protein	n.a.	DNA packaging
phiCD481-1	n.a.	PHICD48101_20003	CEK40574.1	Phage portal protein	n.a.	DNA packaging
phiCD506	n.a.	PHICD506_20003	CEK40704.1	Phage portal protein	n.a.	DNA packaging
phiMMP04	13997350	D864_gp03	YP_006990557.1	phage portal protein	n.a.	DNA packaging
phiMMP01	n.a.	PHIMMP01_20003	CEK40757.1	Phage portal protein, SPP1 family	n.a.	DNA packaging
CDKM15	n.a.	CDKM15_3	ANT45146	portal protein	n.a.	DNA packaging
CDKM9	n.a.	CDHM9_03	ANT45071	portal protein	n.a.	DNA packaging
phiMMP02	13997274	D863_gp03	YP_006990481.1	portal protein	n.a.	DNA packaging
CDMH1	19488025	FG38_gp03	YP_009032145.1	putative phage portal protein	n.a.	DNA packaging
phiCD6356	10323719	phiCD6356_03	YP_004306104.1	putative phage portal protein	n.a.	DNA packaging
CDMH1	19488014	FG38_gp02	YP_009032144.1	putative phage terminase large subunit	n.a.	DNA packaging
phiMMP01	n.a.	PHIMMP01_20002	CEK40756.1	putative phage terminase large subunit	n.a.	DNA packaging
CDMH1	19488097	FG38_gp01	YP_009032143.1	putative phage terminase small subunit	n.a.	DNA packaging
phiCD481-1	n.a.	PHICD48101_20002	CEK40573.1	putative phage terminase, large subunit	n.a.	DNA packaging
phiCD506	n.a.	PHICD506_20002	CEK40703.1	putative phage terminase, large subunit	n.a.	DNA packaging
phiCD505	n.a.	PHICD505_20001	CEK40626.1	putative phage-related terminase small subunit; skin element	n.a.	DNA packaging
phiMMP01	n.a.	PHIMMP01_20001	CEK40755.1	putative phage-related terminase small subunit; skin element	n.a.	DNA packaging
phiMMP03	n.a.	PHIMMP03_20001	CEK40836.1	putative phage-related terminase small subunit; skin element	n.a.	DNA packaging
phi_CD119	3974462	CDBPCV119_gp04	YP_529555.1	putative portal protein	n.a.	DNA packaging
phiC2	4955217	phiC2p03	YP_001110721.1	putative portal protein	n.a.	DNA packaging
phiCD27	6998130	phiCD27_gp03	YP_002290879.1	putative portal protein	n.a.	DNA packaging
phiCD505	n.a.	PHICD505_20003	CEK40628.1	putative portal protein	n.a.	DNA packaging
phiCDHM11	n.a.	n.a.	CDL68819.1	putative portal protein	n.a.	DNA packaging
phiCDHM13	n.a.	n.a.	CDL65285.1	putative portal protein	n.a.	DNA packaging
phiCDHM14	n.a.	n.a.	CDU85289.1	putative portal protein	n.a.	DNA packaging
phiCDHM19	n.a.	n.a.	CDW17184.1	putative portal protein	n.a.	DNA packaging
phiMMP03	n.a.	PHIMMP03_20003	CEK40838.1	putative portal protein	n.a.	DNA packaging
phiCD27	6998129	phiCD27_gp02	YP_002290878.1	putative terminase B	n.a.	DNA packaging
phiCD505	n.a.	PHICD505_20002	CEK40627.1	putative terminase B	n.a.	DNA packaging
phi_CD119	3974490	CDBPCV119_gp02	YP_529553.1	putative terminase large subunit	n.a.	DNA packaging
phiC2	4955190	phiC2p02	YP_001110720.1	putative terminase large subunit	n.a.	DNA packaging
phiCD6356	10323718	phiCD6356_02	YP_004306103.1	putative terminase large subunit	n.a.	DNA packaging
phiCDIF1296T	n.a.	CDIF1296T_phi002	AKP44676.1	putative terminase large subunit	n.a.	DNA packaging
phiMMP03	n.a.	PHIMMP03_20002	CEK40837.1	putative terminase large subunit	n.a.	DNA packaging
phiCDHM11	n.a.	n.a.	CDL68818.1	putative terminase large subunit protein	n.a.	DNA packaging
phiCDHM13	n.a.	n.a.	CDL65284.1	putative terminase large subunit protein	n.a.	DNA packaging
phiCDHM14	n.a.	n.a.	CDU85288.1	putative terminase large subunit protein	n.a.	DNA packaging
phiCDHM19	n.a.	n.a.	CDW17183.1	putative terminase large subunit protein	n.a.	DNA packaging
phi_CD119	3974489	CDBPCV119_gp01	YP_529552.1	putative terminase small subunit	n.a.	DNA packaging
phiC2	4955201	phiC2p01	YP_001110719.1	putative terminase small subunit	n.a.	DNA packaging
phiCD27	6998203	phiCD27_gp01	YP_002290877.1	putative terminase small subunit	n.a.	DNA packaging
phiCD6356	10323776	phiCD6356_01	YP_004306102.1	putative terminase small subunit	n.a.	DNA packaging
phiCDIF1296T	n.a.	CDIF1296T_phi001	AKP44675.1	putative terminase small subunit	n.a.	DNA packaging
phiCDHM19	n.a.	n.a.	CDW17182.1	putative terminase small subunit protein	n.a.	DNA packaging
phiMMP04	13997399	D864_gp02	YP_006990556.1	terminase	n.a.	DNA packaging
CDKM15	n.a.	CDKM15_2	ANT45145	terminase large subunit	n.a.	DNA packaging
CDKM9	n.a.	CDHM9_02	ANT45070	terminase large subunit	n.a.	DNA packaging
phiCD111	n.a.	PHICD111_20002	CEK40276.1	Terminase large subunit	n.a.	DNA packaging
phiCD146	n.a.	PHICD146_20002	CEK40331.1	Terminase large subunit	n.a.	DNA packaging
phiCD38-2	10618613	phiCD38-2_gp02	YP_004508380.1	terminase large subunit	n.a.	DNA packaging
phiMMP02	13997273	D863_gp02	YP_006990480.1	terminase large subunit	n.a.	DNA packaging
CDKM15	n.a.	CDKM15_1	ANT45144	terminase small subunit	n.a.	DNA packaging
CDKM9	n.a.	CDHM9_01	ANT45069	terminase small subunit	n.a.	DNA packaging
phiCD111	n.a.	PHICD111_20001	CEK40275.1	Terminase small subunit	n.a.	DNA packaging
phiCD146	n.a.	PHICD146_20001	CEK40330.1	Terminase small subunit	n.a.	DNA packaging
phiCD24-1	n.a.	PHICD2401_20001	CEK40212.1	Terminase small subunit	n.a.	DNA packaging
phiCD38-2	10618667	phiCD38-2_gp01	YP_004508379.1	terminase small subunit	n.a.	DNA packaging
phiMMP02	13997348	D863_gp01	YP_006990479.1	terminase small subunit	n.a.	DNA packaging
CDKM15	n.a.	CDKM15_70	ANT45213	37-kD nucleoid-associated family protein	n.a.	DNA replication
phiCD211	n.a.	PHICD211_20108	CEK40497.1	Anaerobic ribonucleoside-triphosphate reductase	n.a.	DNA replication
phiCD211	n.a.	PHICD211_20107	CEK40496.1	Anaerobic ribonucleoside-triphosphate reductase-activating protein	n.a.	DNA replication
CDKM9	n.a.	CDHM9_58	ANT45126	Bet family recombination protein	n.a.	DNA replication
CDKM9	n.a.	CDHM9_75	ANT45143	BRO N-terminal domain regulatory protein	n.a.	DNA replication
phiCDHM11	n.a.	n.a.	CDL68851.1	conserved hypothetical protein	exonuclease	DNA replication
phiCD481-1	n.a.	PHICD48101_20033	CEK40606.1	conserved protein of unknown function	exonuclease	DNA replication
phiCD506	n.a.	PHICD506_20036	CEK40739.1	conserved protein of unknown function	exonuclease	DNA replication
phiCD211	n.a.	PHICD211_20057	CEK40443.1	DNA adenine methylase family protein	n.a.	DNA replication
phiCD211	n.a.	PHICD211_20081	CEK40467.1	DNA Polymerase III alpha chain	n.a.	DNA replication
phiMMP04	13997381	D864_gp34	YP_006990588.1	DNA polymerase III alpha subunit	n.a.	DNA replication
CDKM15	n.a.	CDKM15_68	ANT45211	DNA-cytosine methyltransferase	n.a.	DNA replication
CDKM9	n.a.	CDHM9_66	ANT45134	DNA-cytosine methyltransferase	n.a.	DNA replication
phiMMP02	13997337	D863_gp66	YP_006990544.1	DNA-cytosine methyltransferase	n.a.	DNA replication
phiMMP04	13997382	D864_gp35	YP_006990589.1	DNase / helicase	n.a.	DNA replication
CDKM15	n.a.	CDKM15_75	ANT45218	holliday junction resolvase	n.a.	DNA replication
CDKM9	n.a.	CDHM9_73	ANT45141	KilA-N/ORF6 family transcriptional regulator	n.a.	DNA replication
phi_CD119	3974460	CDBPCV119_gp70	YP_529621.1	methyltransferase	n.a.	DNA replication
CDKM15	n.a.	CDKM15_73	ANT45216	PUA domain protein	n.a.	DNA replication
phiCDHM19	n.a.	n.a.	CDW17256.1	putative 37kD nucleoid associated protein	n.a.	DNA replication
phiCDIF1296T	n.a.	CDIF1296T_phi113	AKP44787.1	putative anaerobic ribonucleoside-triphosphate reductase	n.a.	DNA replication
phiCD211	n.a.	PHICD211_20054	CEK40440.1	putative Crossover junction endodeoxyribonuclease	n.a.	DNA replication
phiC2	4955170	phiC2p73	YP_001110788.1	putative cytosine-C5 specific DNA methylase	n.a.	DNA replication
phiCD211	n.a.	PHICD211_20053	CEK40439.1	putative Deoxyuridine 5'-triphosphate nucleotidohydrolase	n.a.	DNA replication
phiCDIF1296T	n.a.	CDIF1296T_phi056	AKP44730.1	putative deoxyuridine 5'-triphosphate nucleotidohydrolase	n.a.	DNA replication
phiCDIF1296T	n.a.	CDIF1296T_phi060	AKP44734.1	putative DNA adenine methylase	n.a.	DNA replication
phiCDIF1296T	n.a.	CDIF1296T_phi115	AKP44789.1	putative DNA ligase	n.a.	DNA replication
phiCD27	6998189	phiCD27_gp62	YP_002290938.1	putative DNA methylase	n.a.	DNA replication
phiCD211	n.a.	PHICD211_20058	CEK40444.1	putative DNA methylase N-4/N-6 domain protein	n.a.	DNA replication
CDMH1	19488081	FG38_gp71	YP_009032213.1	putative DNA methylase protein	n.a.	DNA replication
phiCDHM19	n.a.	n.a.	CDW17254.1	putative DNA methylase protein	n.a.	DNA replication
phiCDIF1296T	n.a.	CDIF1296T_phi084	AKP44758.1	putative DNA polymerase III subunit alpha	n.a.	DNA replication
phiCDIF1296T	n.a.	CDIF1296T_phi071	AKP44745.1	putative DNA primase	n.a.	DNA replication
phiCD111	n.a.	PHICD111_20034	CEK40310.1	putative DNAse/helicase protein	n.a.	DNA replication
phiCD146	n.a.	PHICD146_20032	CEK40361.1	putative DNAse/helicase protein	n.a.	DNA replication
phiCD38-2	10618646	phiCD38-2_gp35	YP_004508413.1	putative DNAse/helicase protein	n.a.	DNA replication
phiCD481-1	n.a.	PHICD48101_20034	CEK40607.1	putative DNAse/helicase protein	n.a.	DNA replication
phiCD506	n.a.	PHICD506_20037	CEK40740.1	putative DNAse/helicase protein	n.a.	DNA replication
phiCDHM13	n.a.	n.a.	CDL65317.1	putative DNase/helicase protein	n.a.	DNA replication
phiCD27	6998195	phiCD27_gp68	YP_002290944.1	putative endodeoxyribonuclease	n.a.	DNA replication
phiCD505	n.a.	PHICD505_20069	CEK40698.1	putative endodeoxyribonuclease	n.a.	DNA replication
CDMH1	19488089	FG38_gp79	YP_009032221.1	putative endodeoxyribonuclease protein	n.a.	DNA replication
phiC2	4955205	phiC2p78	YP_001110793.1	putative endodeoxyribonuclease RusA	n.a.	DNA replication
phiMMP03	n.a.	PHIMMP03_20081	CEK40921.1	putative endodeoxyribonuclease RusA	n.a.	DNA replication
phiCDHM13	n.a.	n.a.	CDL65332.1	putative endonuclease protein	n.a.	DNA replication
phiCDHM14	n.a.	n.a.	CDU85336.1	putative endonuclease protein	n.a.	DNA replication
phiCDHM14	n.a.	n.a.	CDU85323.1	putative endonuclease protein	n.a.	DNA replication
phiCDHM19	n.a.	n.a.	CDW17261.1	putative endonuclease protein	n.a.	DNA replication
phiCDHM13	n.a.	n.a.	CDL65316.1	putative exonuclease protein	n.a.	DNA replication
phiCD211	n.a.	PHICD211_20055	CEK40441.1	putative Guanylate kinase	n.a.	DNA replication
phiCDIF1296T	n.a.	CDIF1296T_phi058	AKP44732.1	putative guanylate kinase	n.a.	DNA replication
phi_CD119	3974480	CDBPCV119_gp71	YP_529622.1	putative Holliday junction resolvase	n.a.	DNA replication
phiCDIF1296T	n.a.	CDIF1296T_phi057	AKP44731.1	putative Holliday junction resolvase	n.a.	DNA replication
phiCDIF1296T	n.a.	CDIF1296T_phi087	AKP44761.1	putative methyltransferase subunit	n.a.	DNA replication
phiCDIF1296T	n.a.	CDIF1296T_phi061	AKP44735.1	putative modification methylase HindIII	n.a.	DNA replication
phiCDIF1296T	n.a.	CDIF1296T_phi112	AKP44786.1	putative NrdG-like protein	n.a.	DNA replication
phiCD211	n.a.	PHICD211_20100	CEK40487.1	putative Peptidyl-tRNA hydrolase	n.a.	DNA replication
phiCDIF1296T	n.a.	CDIF1296T_phi104	AKP44778.1	putative peptidyl-tRNA hydrolase	n.a.	DNA replication
phiCD505	n.a.	PHICD505_20063	CEK40690.1	putative phage DNA modification methylase	n.a.	DNA replication
phiMMP03	n.a.	PHIMMP03_20074	CEK40913.1	putative phage DNA modification methylase	n.a.	DNA replication
phiCDIF1296T	n.a.	CDIF1296T_phi072	AKP44746.1	putative replicative DNA helicase	n.a.	DNA replication
phiC2	4955197	phiC2p68	YP_001110783.1	putative single strand DNA binding protein	n.a.	DNA replication
phiCD27	6998184	phiCD27_gp57	YP_002290933.1	putative single stranded DNA binding protein	n.a.	DNA replication
phiCD6356	10323766	phiCD6356_50	YP_004306151.1	putative single-strand binding protein	n.a.	DNA replication
CDMH1	19488068	FG38_gp60	YP_009032202.1	putative ssDNA binding protein	n.a.	DNA replication
phiCDHM11	n.a.	n.a.	CDL68860.1	putative ssDNA binding protein	n.a.	DNA replication
phiCDHM13	n.a.	n.a.	CDL65325.1	putative ssDNA binding protein	n.a.	DNA replication
phiCDHM14	n.a.	n.a.	CDU85331.1	putative ssDNA binding protein	n.a.	DNA replication
phiCDHM19	n.a.	n.a.	CDW17249.1	putative ssDNA binding protein	n.a.	DNA replication
phiCD111	n.a.	PHICD111_20053	CEK40329.1	Recombinase/resolvase	n.a.	DNA replication
phiCD38-2	10618666	phiCD38-2_gp55	YP_004508433.1	recombinase/resolvase	n.a.	DNA replication
CDKM15	n.a.	CDKM15_61	ANT45204	replication protein DnaD	n.a.	DNA replication
CDKM15	n.a.	CDKM15_62	ANT45205	resolvase	n.a.	DNA replication
phiMMP02	13997344	D863_gp73	YP_006990551.1	RusA endonuclease	n.a.	DNA replication
CDKM9	n.a.	CDHM9_72	ANT45140	RusA family endonuclease	n.a.	DNA replication
phiMMP02	13997330	D863_gp59	YP_006990537.1	single-strand DNA binding protein	n.a.	DNA replication
CDKM15	n.a.	CDKM15_63	ANT45206	single-stranded DNA-binding protein	n.a.	DNA replication
CDKM9	n.a.	CDHM9_61	ANT45129	single-stranded DNA-binding protein	n.a.	DNA replication
phiMMP01	n.a.	PHIMMP01_20064	CEK40819.1	Single-stranded DNA-binding protein	n.a.	DNA replication
phiMMP03	n.a.	PHIMMP03_20069	CEK40908.1	Single-stranded DNA-binding protein	n.a.	DNA replication
phiCD111	n.a.	PHICD111_20046	CEK40322.1	Single-stranded DNA-binding protein 2	n.a.	DNA replication
phiCD146	n.a.	PHICD146_20045	CEK40374.1	Single-stranded DNA-binding protein 2	n.a.	DNA replication
phiCD481-1	n.a.	PHICD48101_20042	CEK40615.1	Single-stranded DNA-binding protein 2	n.a.	DNA replication
phiCD24-1	n.a.	PHICD2401_20050	CEK40264.1	Single-stranded DNA-binding protein 3	n.a.	DNA replication
phiCD506	n.a.	PHICD506_20045	CEK40747.1	Single-stranded DNA-binding protein 3	n.a.	DNA replication
phiCD38-2	10618660	phiCD38-2_gp49	YP_004508427.1	ssDNA binding protein	n.a.	DNA replication
phiMMP04	13997351	D864_gp04	YP_006990558.1	ATP-dependent Clp protease	prohead protease	head assembly
phiCD481-1	n.a.	PHICD48101_20004	CEK40575.1	ATP-dependent Clp protease proteolytic subunit	prohead protease	head assembly
phiCD506	n.a.	PHICD506_20004	CEK40705.1	ATP-dependent Clp protease proteolytic subunit	prohead protease	head assembly
phiMMP01	n.a.	PHIMMP01_20007	CEK40761.1	Capsid protein	n.a.	head assembly
phiMMP03	n.a.	PHIMMP03_20007	CEK40842.1	Capsid protein	n.a.	head assembly
CDKM15	n.a.	CDKM15_4	ANT45147	head morphogenesis protein	n.a.	head assembly
CDKM9	n.a.	CDHM9_04	ANT45072	head morphogenesis protein	n.a.	head assembly
phiMMP02	13997275	D863_gp04	YP_006990482.1	head morphogenesis protein	n.a.	head assembly
phiMMP04	13997354	D864_gp07	YP_006990561.1	head-tail adaptor	n.a.	head assembly
phiMMP04	13997353	D864_gp06	YP_006990560.1	head-tail connector	n.a.	head assembly
phiMMP04	13997352	D864_gp05	YP_006990559.1	major capsid protein	n.a.	head assembly
phiCD111	n.a.	PHICD111_20003	CEK40277.1	Minor capsid protein	n.a.	head assembly
phiCD111	n.a.	PHICD111_20004	CEK40278.1	Minor capsid protein	n.a.	head assembly
phiCD146	n.a.	PHICD146_20003	CEK40332.1	Minor capsid protein	n.a.	head assembly
phiCD146	n.a.	PHICD146_20004	CEK40333.1	Minor capsid protein	n.a.	head assembly
phiCD38-2	10618614	phiCD38-2_gp03	YP_004508381.1	minor capsid protein	n.a.	head assembly
phiCD38-2	10618615	phiCD38-2_gp04	YP_004508382.1	minor capsid protein	n.a.	head assembly
phiCD481-1	n.a.	PHICD48101_20005	CEK40576.1	Phage capsid family protein	n.a.	head assembly
phiCD506	n.a.	PHICD506_20005	CEK40706.1	Phage capsid family protein	n.a.	head assembly
phiCD111	n.a.	PHICD111_20008	CEK40282.1	Phage coat protein	n.a.	head assembly
phiCD146	n.a.	PHICD146_20007	CEK40336.1	Phage coat protein	n.a.	head assembly
phiCD24-1	n.a.	PHICD2401_20010	CEK40221.1	Phage coat protein	n.a.	head assembly
phiCD38-2	10618618	phiCD38-2_gp07	YP_004508385.1	phage coat protein	n.a.	head assembly
phiCD481-1	n.a.	PHICD48101_20006	CEK40577.1	Phage DNA packaging protein	head-Tail Connector Protein HK97-gp6-like	head assembly
phiCD506	n.a.	PHICD506_20006	CEK40707.1	Phage DNA packaging protein	head-Tail Connector Protein HK97-gp6-like	head assembly
phi_CD119	3974467	CDBPCV119_gp09	YP_529560.1	putative capsid protein	n.a.	head assembly
phiCDHM11	n.a.	n.a.	CDL68821.1	putative capsid protein	n.a.	head assembly
phiCDHM13	n.a.	n.a.	CDL65287.1	putative capsid protein	n.a.	head assembly
phiCDHM14	n.a.	n.a.	CDU85291.1	putative capsid protein	n.a.	head assembly
phiCDHM19	n.a.	n.a.	CDW17190.1	putative capsid protein	n.a.	head assembly
phiCDHM11	n.a.	n.a.	CDL68820.1	putative Clp protease protein	n.a.	head assembly
phiCDHM13	n.a.	n.a.	CDL65286.1	putative Clp protease protein	n.a.	head assembly
phiCDHM14	n.a.	n.a.	CDU85290.1	putative Clp protease protein	n.a.	head assembly
phiCDHM11	n.a.	n.a.	CDL68823.1	putative head connector protein	n.a.	head assembly
phiCDHM19	n.a.	n.a.	CDW17192.1	putative head connector protein	n.a.	head assembly
phiC2	4955225	phiC2p04	YP_001110722.1	putative head morphogenesis protein	n.a.	head assembly
phiCD27	6998131	phiCD27_gp04	YP_002290880.1	putative head morphogenesis protein	n.a.	head assembly
phiCD505	n.a.	PHICD505_20004	CEK40629.1	putative head morphogenesis protein	n.a.	head assembly
phiMMP01	n.a.	PHIMMP01_20004	CEK40758.1	putative head morphogenesis protein	n.a.	head assembly
phiMMP03	n.a.	PHIMMP03_20004	CEK40839.1	putative head morphogenesis protein	n.a.	head assembly
phi_CD119	3974463	CDBPCV119_gp05	YP_529556.1	putative head protein	n.a.	head assembly
phiCDHM19	n.a.	n.a.	CDW17185.1	putative head protein	n.a.	head assembly
phiCDHM13	n.a.	n.a.	CDL65288.1	putative head tail connector protein	n.a.	head assembly
phiCDHM14	n.a.	n.a.	CDU85292.1	putative head tail connector protein	n.a.	head assembly
phiCDHM11	n.a.	n.a.	CDL68822.1	putative head tail joining protein	n.a.	head assembly
phiCDHM13	n.a.	n.a.	CDL65289.1	putative head tail joining protein	n.a.	head assembly
phiCDHM14	n.a.	n.a.	CDU85293.1	putative head tail joining protein	n.a.	head assembly
phiCD6356	10323725	phiCD6356_09	YP_004306110.1	putative head-tail joining protein	n.a.	head assembly
phiC2	4955182	phiC2p07	YP_001110725.1	putative main capsid protein	n.a.	head assembly
CDMH1	19488080	FG38_gp08	YP_009032150.1	putative major capsid protein	n.a.	head assembly
phiCD6356	10323721	phiCD6356_05	YP_004306106.1	putative major capsid protein A	n.a.	head assembly
CDMH1	19488036	FG38_gp04	YP_009032146.1	putative minor head protein	n.a.	head assembly
phiCD481-1	n.a.	PHICD48101_20007	CEK40578.1	putative phage head-tail adaptor	n.a.	head assembly
phiCD506	n.a.	PHICD506_20007	CEK40708.1	putative phage head-tail adaptor	n.a.	head assembly
phiCD6356	10323723	phiCD6356_07	YP_004306108.1	putative phage head-tail adaptor	n.a.	head assembly
phiCD6356	10323720	phiCD6356_04	YP_004306105.1	putative phage prohead protease	n.a.	head assembly
phi_CD119	3974466	CDBPCV119_gp08	YP_529559.1	putative scaffold protein	n.a.	head assembly
phiC2	4955223	phiC2p06	YP_001110724.1	putative scaffold protein	n.a.	head assembly
phiCDHM19	n.a.	n.a.	CDW17189.1	putative scaffold protein	n.a.	head assembly
phiMMP01	n.a.	PHIMMP01_20006	CEK40760.1	putative scaffold protein	n.a.	head assembly
phiMMP03	n.a.	PHIMMP03_20006	CEK40841.1	putative scaffold protein	n.a.	head assembly
phiCD111	n.a.	PHICD111_20007	CEK40281.1	Scaffolding protein	n.a.	head assembly
phiCD146	n.a.	PHICD146_20006	CEK40335.1	Scaffolding protein	n.a.	head assembly
phiCD38-2	10618617	phiCD38-2_gp06	YP_004508384.1	scaffolding protein	n.a.	head assembly
CDKM15	n.a.	CDKM15_48	ANT45191	BetR domain DNA binding protein	n.a.	lysogenic conversion and transcriptional control
CDKM9	n.a.	CDHM9_45	ANT45113	BetR domain DNA-binding protein	n.a.	lysogenic conversion and transcriptional control
CDKM15	n.a.	CDKM15_42	ANT45185	BlaI/MecI/CopY family transcriptional regulator	n.a.	lysogenic conversion and transcriptional control
CDKM15	n.a.	CDKM15_43	ANT45186	BlaI/MecI/CopY family transcriptional regulator	n.a.	lysogenic conversion and transcriptional control
CDKM9	n.a.	CDHM9_39	ANT45107	BlaI/MecI/CopY family transcriptional regulator	n.a.	lysogenic conversion and transcriptional control
CDKM9	n.a.	CDHM9_40	ANT45108	BlaI/MecI/CopY family transcriptional regulator	n.a.	lysogenic conversion and transcriptional control
phiCD146	n.a.	PHICD146_20035	CEK40364.1	CI phage repressor	n.a.	lysogenic conversion and transcriptional control
phiCD38-2	10618650	phiCD38-2_gp39	YP_004508417.1	CI phage repressor	n.a.	lysogenic conversion and transcriptional control
phiCD481-1	n.a.	PHICD48101_20036	CEK40610.1	CI phage repressor	n.a.	lysogenic conversion and transcriptional control
CDKM15	n.a.	CDKM15_47	ANT45190	Cro/C1-type transcriptional regulator	n.a.	lysogenic conversion and transcriptional control
phiCD211	n.a.	PHICD211_20141	CEK40530.1	Death-on-curing family protein	n.a.	lysogenic conversion and transcriptional control
phiCD111	n.a.	PHICD111_20036	CEK40312.1	DNA-binding helix-turn-helix protein	n.a.	lysogenic conversion and transcriptional control
phiCD211	n.a.	PHICD211_20044	CEK40429.1	DNA-binding helix-turn-helix protein	n.a.	lysogenic conversion and transcriptional control
phiCD211	n.a.	PHICD211_20128	CEK40517.1	DNA-binding helix-turn-helix protein	n.a.	lysogenic conversion and transcriptional control
phiCD24-1	n.a.	PHICD2401_20037	CEK40251.1	DNA-binding helix-turn-helix protein	n.a.	lysogenic conversion and transcriptional control
phiCD24-1	n.a.	PHICD2401_20038	CEK40252.1	DNA-binding helix-turn-helix protein (fragment)	n.a.	lysogenic conversion and transcriptional control
phiCD24-1	n.a.	PHICD2401_20043	CEK40257.1	DNA-binding helix-turn-helix protein (modular protein)	n.a.	lysogenic conversion and transcriptional control
CDKM15	n.a.	CDKM15_44	ANT45187	integrase	n.a.	lysogenic conversion and transcriptional control
CDKM9	n.a.	CDHM9_41	ANT45109	integrase	n.a.	lysogenic conversion and transcriptional control
phiCD111	n.a.	PHICD111_20051	CEK40327.1	Integrase	n.a.	lysogenic conversion and transcriptional control
phiCD38-2	10618664	phiCD38-2_gp53	YP_004508431.1	integrase	n.a.	lysogenic conversion and transcriptional control
phiMMP02	13997312	D863_gp41	YP_006990519.1	integrase	n.a.	lysogenic conversion and transcriptional control
phiMMP04	13997395	D864_gp48	YP_006990602.1	integrase	n.a.	lysogenic conversion and transcriptional control
phiCD146	n.a.	PHICD146_20051	CEK40380.1	Integrase family protein	n.a.	lysogenic conversion and transcriptional control
CDKM9	n.a.	CDHM9_46	ANT45114	KilAC/pRha domain transcriptional regulator	n.a.	lysogenic conversion and transcriptional control
phiMMP02	13997313	D863_gp42	YP_006990520.1	lambda repressor-like DNA-binding protein	n.a.	lysogenic conversion and transcriptional control
phiMMP02	13997315	D863_gp44	YP_006990522.1	lambda repressor-like DNA-binding protein	n.a.	lysogenic conversion and transcriptional control
phiMMP02	13997319	D863_gp48	YP_006990526.1	phage antirepressor	n.a.	lysogenic conversion and transcriptional control
phiCD211	n.a.	PHICD211_20020	CEK40403.1	Phage antirepressor protein (modular protein)	n.a.	lysogenic conversion and transcriptional control
phiCD211	n.a.	PHICD211_20049	CEK40435.1	Phage integrase family prophage LambdaCh01	n.a.	lysogenic conversion and transcriptional control
phiMMP02	13997322	D863_gp51	YP_006990529.1	phage regulator	n.a.	lysogenic conversion and transcriptional control
phiMMP02	13997328	D863_gp57	YP_006990535.1	phage replication protein	n.a.	lysogenic conversion and transcriptional control
phiMMP02	13997318	D863_gp47	YP_006990525.1	phage repressor	n.a.	lysogenic conversion and transcriptional control
phiMMP02	13997347	D863_gp76	YP_006990554.1	phage repressor	n.a.	lysogenic conversion and transcriptional control
phiMMP02	13997317	D863_gp46	YP_006990524.1	phage repressor, XRE family	n.a.	lysogenic conversion and transcriptional control
phiMMP01	n.a.	PHIMMP01_20053	CEK40808.1	Predicted prophage antirepressor	n.a.	lysogenic conversion and transcriptional control
phiCD24-1	n.a.	PHICD2401_20035	CEK40249.1	Prophage lambdaba04, site-specific recombinase,phage integrase family	n.a.	lysogenic conversion and transcriptional control
phi_CD119	3974438	CDBPCV119_gp47	YP_529598.1	putative antirepressor	n.a.	lysogenic conversion and transcriptional control
phiC2	4955180	phiC2p52	YP_001110767.1	putative antirepressor	n.a.	lysogenic conversion and transcriptional control
phiC2	4955165	phiC2p55	YP_001110770.1	putative antirepressor	n.a.	lysogenic conversion and transcriptional control
phiCD27	6998176	phiCD27_gp49	YP_002290925.1	putative antirepressor	n.a.	lysogenic conversion and transcriptional control
phiCD27	6998196	phiCD27_gp69	YP_002290945.1	putative antirepressor	n.a.	lysogenic conversion and transcriptional control
phiCD505	n.a.	PHICD505_20047	CEK40674.1	putative antirepressor	n.a.	lysogenic conversion and transcriptional control
phiCD505	n.a.	PHICD505_20070	CEK40699.1	putative antirepressor	n.a.	lysogenic conversion and transcriptional control
phiMMP03	n.a.	PHIMMP03_20055	CEK40892.1	putative antirepressor	n.a.	lysogenic conversion and transcriptional control
phiCDIF1296T	n.a.	CDIF1296T_phi129	AKP44803.1	putative antirepressor protein	n.a.	lysogenic conversion and transcriptional control
CDMH1	19488052	FG38_gp45	YP_009032187.1	putative anti-repressor protein	n.a.	lysogenic conversion and transcriptional control
CDMH1	19488056	FG38_gp49	YP_009032191.1	putative anti-repressor protein	n.a.	lysogenic conversion and transcriptional control
CDMH1	19488090	FG38_gp80	YP_009032222.1	putative anti-repressor protein	n.a.	lysogenic conversion and transcriptional control
phiCDHM19	n.a.	n.a.	CDW17262.1	putative anti-repressor protein	n.a.	lysogenic conversion and transcriptional control
phiC2	4955219	phiC2p49	YP_001110764.1	putative cI repressor	n.a.	lysogenic conversion and transcriptional control
phiCD505	n.a.	PHICD505_20041	CEK40668.1	putative cI repressor	n.a.	lysogenic conversion and transcriptional control
phiMMP01	n.a.	PHIMMP01_20045	CEK40800.1	putative cI repressor	n.a.	lysogenic conversion and transcriptional control
phiMMP03	n.a.	PHIMMP03_20047	CEK40884.1	putative cI repressor	n.a.	lysogenic conversion and transcriptional control
phiCDIF1296T	n.a.	CDIF1296T_phi145	AKP44819.1	putative Doc-like protein	Death-on-curing family protein	lysogenic conversion and transcriptional control
phiCDIF1296T	n.a.	CDIF1296T_phi047	AKP44721.1	putative HTH-type transcriptional regulator	n.a.	lysogenic conversion and transcriptional control
phiCD211	n.a.	PHICD211_20168	CEK40559.1	putative HTH-type transcriptional regulator ImmR	n.a.	lysogenic conversion and transcriptional control
phi_CD119	3974458	CDBPCV119_gp43	YP_529594.1	putative integrase	n.a.	lysogenic conversion and transcriptional control
phiC2	4955156	phiC2p47	YP_001110762.1	putative integrase	n.a.	lysogenic conversion and transcriptional control
phiCD505	n.a.	PHICD505_20040	CEK40667.1	putative integrase	n.a.	lysogenic conversion and transcriptional control
phiCDIF1296T	n.a.	CDIF1296T_phi052	AKP44726.1	putative integrase	n.a.	lysogenic conversion and transcriptional control
phiMMP01	n.a.	PHIMMP01_20043	CEK40798.1	putative integrase	n.a.	lysogenic conversion and transcriptional control
phiMMP03	n.a.	PHIMMP03_20045	CEK40882.1	putative integrase	n.a.	lysogenic conversion and transcriptional control
CDMH1	19488048	FG38_gp41	YP_009032183.1	putative integrase protein	n.a.	lysogenic conversion and transcriptional control
phiCDHM13	n.a.	n.a.	CDL65330.1	putative integrase protein	n.a.	lysogenic conversion and transcriptional control
phiCDHM14	n.a.	n.a.	CDU85334.1	putative integrase protein	n.a.	lysogenic conversion and transcriptional control
phiCD27	6998173	phiCD27_gp46	YP_002290922.1	putative phage antirepressor	n.a.	lysogenic conversion and transcriptional control
phiCDIF1296T	n.a.	CDIF1296T_phi022	AKP44696.1	putative phage antirepressor protein	n.a.	lysogenic conversion and transcriptional control
phiCD24-1	n.a.	PHICD2401_20049	CEK40263.1	putative phage replication protein	n.a.	lysogenic conversion and transcriptional control
phiCD27	6998182	phiCD27_gp55	YP_002290931.1	putative phage replication protein	n.a.	lysogenic conversion and transcriptional control
phiCD27	6998171	phiCD27_gp44	YP_002290920.1	putative phage repressor	n.a.	lysogenic conversion and transcriptional control
phiCD27	6998172	phiCD27_gp45	YP_002290921.1	putative phage repressor	n.a.	lysogenic conversion and transcriptional control
CDMH1	19488045	FG38_gp39	YP_009032181.1	putative regulatory protein	n.a.	lysogenic conversion and transcriptional control
CDMH1	19488046	FG38_gp40	YP_009032182.1	putative regulatory protein	n.a.	lysogenic conversion and transcriptional control
CDMH1	19488049	FG38_gp42	YP_009032184.1	putative regulatory protein	n.a.	lysogenic conversion and transcriptional control
CDMH1	19488060	FG38_gp52	YP_009032194.1	putative regulatory protein	n.a.	lysogenic conversion and transcriptional control
CDMH1	19488094	FG38_gp83	YP_009032225.1	putative regulatory protein	n.a.	lysogenic conversion and transcriptional control
phiCD211	n.a.	PHICD211_20045	CEK40430.1	putative regulatory protein	n.a.	lysogenic conversion and transcriptional control
phiCD211	n.a.	PHICD211_20048	CEK40433.1	putative regulatory protein	n.a.	lysogenic conversion and transcriptional control
phiCDHM11	n.a.	n.a.	CDL68855.1	putative regulatory protein	n.a.	lysogenic conversion and transcriptional control
phiCDHM13	n.a.	n.a.	CDL65320.1	putative regulatory protein	n.a.	lysogenic conversion and transcriptional control
phiCDHM14	n.a.	n.a.	CDU85326.1	putative regulatory protein	n.a.	lysogenic conversion and transcriptional control
phiCDHM19	n.a.	n.a.	CDW17259.1	putative regulatory protein	n.a.	lysogenic conversion and transcriptional control
phiCDHM19	n.a.	n.a.	CDW17227.1	putative regulatory protein	n.a.	lysogenic conversion and transcriptional control
phiCDHM19	n.a.	n.a.	CDW17251.1	putative regulatory protein	n.a.	lysogenic conversion and transcriptional control
phiCDHM19	n.a.	n.a.	CDW17236.1	putative regulatory protein	n.a.	lysogenic conversion and transcriptional control
phiCDIF1296T	n.a.	CDIF1296T_phi020	AKP44694.1	putative regulatory protein	n.a.	lysogenic conversion and transcriptional control
phiCDIF1296T	n.a.	CDIF1296T_phi048	AKP44722.1	putative regulatory protein	n.a.	lysogenic conversion and transcriptional control
phiCDIF1296T	n.a.	CDIF1296T_phi051	AKP44725.1	putative regulatory protein	n.a.	lysogenic conversion and transcriptional control
phi_CD119	3974443	CDBPCV119_gp52	YP_529603.1	putative replication protein	n.a.	lysogenic conversion and transcriptional control
phiCD211	n.a.	PHICD211_20018	CEK40401.1	putative RepR; repressor	n.a.	lysogenic conversion and transcriptional control
phiC2	4955193	phiC2p50	YP_001110765.1	putative repressor	n.a.	lysogenic conversion and transcriptional control
phiC2	4955185	phiC2p58	YP_001110773.1	putative repressor	n.a.	lysogenic conversion and transcriptional control
phiMMP01	n.a.	PHIMMP01_20047	CEK40802.1	putative repressor	n.a.	lysogenic conversion and transcriptional control
phiMMP01	n.a.	PHIMMP01_20056	CEK40811.1	putative repressor	n.a.	lysogenic conversion and transcriptional control
phiMMP03	n.a.	PHIMMP03_20049	CEK40886.1	putative repressor	n.a.	lysogenic conversion and transcriptional control
phiMMP03	n.a.	PHIMMP03_20058	CEK40895.1	putative repressor	n.a.	lysogenic conversion and transcriptional control
CDMH1	19488050	FG38_gp43	YP_009032185.1	putative repressor protein	n.a.	lysogenic conversion and transcriptional control
phiCDHM19	n.a.	n.a.	CDW17241.1	putative repressor protein	n.a.	lysogenic conversion and transcriptional control
phiCDHM19	n.a.	n.a.	CDW17231.1	putative repressor protein	n.a.	lysogenic conversion and transcriptional control
phiMMP02	13997346	D863_gp75	YP_006990553.1	putative sigma factor	n.a.	lysogenic conversion and transcriptional control
CDMH1	19488044	FG38_gp38	YP_009032180.1	putative sigma factor protein	n.a.	lysogenic conversion and transcriptional control
phiMMP03	n.a.	PHIMMP03_20051	CEK40888.1	putative SPBc2 prophage-derived antirepressor protein yoqD	n.a.	lysogenic conversion and transcriptional control
phiC2	4955149	phiC2p45	YP_001110760.1	putative transcriptional regulator	n.a.	lysogenic conversion and transcriptional control
phiC2	4955168	phiC2p46	YP_001110761.1	putative transcriptional regulator	n.a.	lysogenic conversion and transcriptional control
phiCDIF1296T	n.a.	CDIF1296T_phi133	AKP44807.1	putative transcriptional regulator	n.a.	lysogenic conversion and transcriptional control
phiCDIF1296T	n.a.	CDIF1296T_phi155	AKP44829.1	putative transcriptional regulator	n.a.	lysogenic conversion and transcriptional control
phiCDIF1296T	n.a.	CDIF1296T_phi167	AKP44841.1	putative transcriptional regulator	n.a.	lysogenic conversion and transcriptional control
phiCDIF1296T	n.a.	CDIF1296T_phi171	AKP44845.1	putative transcriptional regulator	n.a.	lysogenic conversion and transcriptional control
phiCDIF1296T	n.a.	CDIF1296T_phi172	AKP44846.1	putative transcriptional regulator	n.a.	lysogenic conversion and transcriptional control
phiMMP01	n.a.	PHIMMP01_20042	CEK40797.1	putative transcriptional regulator	n.a.	lysogenic conversion and transcriptional control
phiMMP03	n.a.	PHIMMP03_20044	CEK40881.1	putative transcriptional regulator	n.a.	lysogenic conversion and transcriptional control
phiCD211	n.a.	PHICD211_20169	CEK40560.1	Putative transcriptional regulator (fragment)	n.a.	lysogenic conversion and transcriptional control
CDMH1	19488051	FG38_gp44	YP_009032186.1	putative transcriptional regulator protein	n.a.	lysogenic conversion and transcriptional control
phiCDIF1296T	n.a.	CDIF1296T_phi154	AKP44828.1	putative transcriptional repressor	n.a.	lysogenic conversion and transcriptional control
phiCDHM19	n.a.	n.a.	CDW17240.1	putatve repressor protein	n.a.	lysogenic conversion and transcriptional control
phiMMP02	13997310	D863_gp39	YP_006990517.1	regulatory protein	n.a.	lysogenic conversion and transcriptional control
phiMMP02	13997311	D863_gp40	YP_006990518.1	regulatory protein	n.a.	lysogenic conversion and transcriptional control
phi_CD119	3974459	CDBPCV119_gp45	YP_529596.1	RepR; putative repressor	n.a.	lysogenic conversion and transcriptional control
phiCD111	n.a.	PHICD111_20050	CEK40326.1	Sigma70/sigmaF-like protein	n.a.	lysogenic conversion and transcriptional control
phiCD38-2	10618663	phiCD38-2_gp52	YP_004508430.1	sigma70/sigmaF-like protein	n.a.	lysogenic conversion and transcriptional control
phiCD146	n.a.	PHICD146_20050	CEK40379.1	Sigma70/sigmaF-like protein (fragment)	n.a.	lysogenic conversion and transcriptional control
phiCD481-1	n.a.	PHICD48101_20049	CEK40623.1	Site-specific recombinase, phage integrase family	n.a.	lysogenic conversion and transcriptional control
phiCD506	n.a.	PHICD506_20050	CEK40752.1	Site-specific recombinase, phage integrase family	n.a.	lysogenic conversion and transcriptional control
CDKM15	n.a.	CDKM15_49	ANT45192	transcriptional regulator	n.a.	lysogenic conversion and transcriptional control
phiCD211	n.a.	PHICD211_20152	CEK40541.1	Transcriptional regulator	n.a.	lysogenic conversion and transcriptional control
phiCD24-1	n.a.	PHICD2401_20039	CEK40253.1	Transcriptional regulator PBSX family (modular protein)	n.a.	lysogenic conversion and transcriptional control
phiCD505	n.a.	PHICD505_20039	CEK40666.1	Transcriptional regulator, BlaI/MecI/CopY family	n.a.	lysogenic conversion and transcriptional control
phiCD505	n.a.	PHICD505_20050	CEK40677.1	Transcriptional regulator, Phage-type	n.a.	lysogenic conversion and transcriptional control
phiMMP04	13997385	D864_gp38	YP_006990592.1	transcriptional regulator, XRE family	n.a.	lysogenic conversion and transcriptional control
phiCD211	n.a.	PHICD211_20164	CEK40555.1	Transcriptional regulator, XRE family (fragment)	n.a.	lysogenic conversion and transcriptional control
CDKM9	n.a.	CDHM9_43	ANT45111	XRE family transcriptional regulator	n.a.	lysogenic conversion and transcriptional control
CDKM9	n.a.	CDHM9_44	ANT45112	XRE family transcriptional regulator	n.a.	lysogenic conversion and transcriptional control
CDKM15	n.a.	CDKM15_27	ANT45170	baseplate J family protein	n.a.	tail assembly and cell lysis
CDKM9	n.a.	CDHM9_22	ANT45090	baseplate J family protein	n.a.	tail assembly and cell lysis
phiMMP02	13997294	D863_gp23	YP_006990501.1	baseplate J family protein	n.a.	tail assembly and cell lysis
phiMMP04	13997367	D864_gp20	YP_006990574.1	baseplate J-like assembly protein	n.a.	tail assembly and cell lysis
phiMMP04	13997363	D864_gp16	YP_006990570.1	cell wall hydrolase	n.a.	tail assembly and cell lysis
phiMMP04	13997364	D864_gp17	YP_006990571.1	cell wall hydrolase	n.a.	tail assembly and cell lysis
phiCDHM14	n.a.	n.a.	CDU85305.1	conserved hypothetical protein	baseplate protein J-like	tail assembly and cell lysis
CDMH1	19488021	FG38_gp17	YP_009032159.1	conserved hypothetical protein (XkdN-like)	n.a.	tail assembly and cell lysis
phiCDHM11	n.a.	n.a.	CDL68828.1	conserved hypothetical protein (XkdN-like)	n.a.	tail assembly and cell lysis
phiCDHM13	n.a.	n.a.	CDL65294.1	conserved hypothetical protein (XkdN-like)	n.a.	tail assembly and cell lysis
phiCDHM14	n.a.	n.a.	CDU85298.1	conserved hypothetical protein (XkdN-like)	n.a.	tail assembly and cell lysis
phiCDHM19	n.a.	n.a.	CDW17198.1	conserved hypothetical protein (XkdN-like)	n.a.	tail assembly and cell lysis
CDMH1	19488031	FG38_gp26	YP_009032168.1	conserved hypothetical protein (XkdS-like)	n.a.	tail assembly and cell lysis
phiCDHM11	n.a.	n.a.	CDL68834.1	conserved hypothetical protein (XkdS-like)	n.a.	tail assembly and cell lysis
phiCDHM13	n.a.	n.a.	CDL65300.1	conserved hypothetical protein (XkdS-like)	n.a.	tail assembly and cell lysis
phiCDHM14	n.a.	n.a.	CDU85303.1	conserved hypothetical protein (XkdS-like)	n.a.	tail assembly and cell lysis
phiCDHM19	n.a.	n.a.	CDW17209.1	conserved hypothetical protein (XkdS-like)	n.a.	tail assembly and cell lysis
phiCD505	n.a.	PHICD505_20013	CEK40638.1	conserved protein of unknown function	tail sheath protein	tail assembly and cell lysis
phiCD505	n.a.	PHICD505_20014	CEK40639.1	conserved protein of unknown function	tail protein	tail assembly and cell lysis
phiCD505	n.a.	PHICD505_20015	CEK40640.1	conserved protein of unknown function	XkdN-like protein	tail assembly and cell lysis
phiCD505	n.a.	PHICD505_20021	CEK40646.1	conserved protein of unknown function	tail protein	tail assembly and cell lysis
phiCD505	n.a.	PHICD505_20022	CEK40647.1	conserved protein of unknown function	baseplate protein J-like	tail assembly and cell lysis
phiCD505	n.a.	PHICD505_20023	CEK40648.1	conserved protein of unknown function	tail protein	tail assembly and cell lysis
phiCD27	6998161	phiCD27_gp34	YP_002290910.1	endolysin	n.a.	tail assembly and cell lysis
phiMMP01	n.a.	PHIMMP01_20036	CEK40790.1	Endolysin	n.a.	tail assembly and cell lysis
phiMMP02	13997305	D863_gp34	YP_006990512.1	endolysin	n.a.	tail assembly and cell lysis
phiMMP04	13997374	D864_gp27	YP_006990581.1	endolysin	n.a.	tail assembly and cell lysis
phiCD111	n.a.	PHICD111_20024	CEK40298.1	Endolysine	n.a.	tail assembly and cell lysis
phiCD146	n.a.	PHICD146_20023	CEK40352.1	Endolysine	n.a.	tail assembly and cell lysis
phiCD38-2	10618634	phiCD38-2_gp23	YP_004508401.1	endolysine	n.a.	tail assembly and cell lysis
phiCD506	n.a.	PHICD506_20027	CEK40728.1	Endolysine	n.a.	tail assembly and cell lysis
CDKM15	n.a.	CDKM15_36	ANT45179	holin	n.a.	tail assembly and cell lysis
CDKM9	n.a.	CDHM9_31	ANT45099	holin	n.a.	tail assembly and cell lysis
phiC2	4955174	phiC2p36	YP_001110752.1	holin	n.a.	tail assembly and cell lysis
phiCD27	6998160	phiCD27_gp33	YP_002290909.1	holin	n.a.	tail assembly and cell lysis
phiCD505	n.a.	PHICD505_20033	CEK40658.1	Holin	n.a.	tail assembly and cell lysis
phiMMP01	n.a.	PHIMMP01_20035	CEK40789.1	Holin	n.a.	tail assembly and cell lysis
phiMMP02	13997304	D863_gp33	YP_006990511.1	holin	n.a.	tail assembly and cell lysis
phiMMP03	n.a.	PHIMMP03_20038	CEK40873.1	Holin	n.a.	tail assembly and cell lysis
phiMMP04	13997373	D864_gp26	YP_006990580.1	holin	n.a.	tail assembly and cell lysis
phiCD27	6998140	phiCD27_gp13	YP_002290889.1	hypothetical protein phiCD27_gp13	tail sheath protein	tail assembly and cell lysis
phiCD27	6998141	phiCD27_gp14	YP_002290890.1	hypothetical protein phiCD27_gp14	tail protein	tail assembly and cell lysis
phiCD27	6998142	phiCD27_gp15	YP_002290891.1	hypothetical protein phiCD27_gp15	XkdN-like protein	tail assembly and cell lysis
phiCD27	6998148	phiCD27_gp21	YP_002290897.1	hypothetical protein phiCD27_gp21	tail protein	tail assembly and cell lysis
phiCD27	6998149	phiCD27_gp22	YP_002290898.1	hypothetical protein phiCD27_gp22	baseplate protein J-like	tail assembly and cell lysis
phiCD27	6998150	phiCD27_gp23	YP_002290899.1	hypothetical protein phiCD27_gp23	tail protein	tail assembly and cell lysis
phiCD481-1	n.a.	PHICD48101_20015	CEK40586.1	LysM domain protein	n.a.	tail assembly and cell lysis
phiCD506	n.a.	PHICD506_20015	CEK40716.1	LysM domain protein	n.a.	tail assembly and cell lysis
CDKM15	n.a.	CDKM15_23	ANT45166	LysM family protein	n.a.	tail assembly and cell lysis
CDKM9	n.a.	CDHM9_18	ANT45086	LysM family protein	n.a.	tail assembly and cell lysis
CDKM15	n.a.	CDKM15_37	ANT45180	N-acetylmuramoyl-L-alanine amidase	n.a.	tail assembly and cell lysis
CDKM9	n.a.	CDHM9_32	ANT45100	N-acetylmuramoyl-L-alanine amidase	n.a.	tail assembly and cell lysis
phiCD24-1	n.a.	PHICD2401_20030	CEK40242.1	N-acetylmuramoyl-L-alanine amidase	n.a.	tail assembly and cell lysis
phiCD505	n.a.	PHICD505_20034	CEK40659.1	N-acetylmuramoyl-L-alanine amidase	n.a.	tail assembly and cell lysis
phiMMP03	n.a.	PHIMMP03_20039	CEK40874.1	N-acetylmuramoyl-L-alanine amidase	n.a.	tail assembly and cell lysis
phiCD481-1	n.a.	PHICD48101_20016	CEK40587.1	NlpC/P60 family protein	lytic peptidase	tail assembly and cell lysis
phiCD506	n.a.	PHICD506_20016	CEK40717.1	NlpC/P60 family protein	lytic peptidase	tail assembly and cell lysis
phiMMP04	13997362	D864_gp15	YP_006990569.1	peptidoglycan-binding lysin domain protein	n.a.	tail assembly and cell lysis
phiMMP02	13997290	D863_gp19	YP_006990497.1	peptidoglycan-binding LysM protein	n.a.	tail assembly and cell lysis
phiCD481-1	n.a.	PHICD48101_20018	CEK40589.1	Phage protein XkdS	n.a.	tail assembly and cell lysis
phiCD506	n.a.	PHICD506_20018	CEK40719.1	Phage protein XkdS	n.a.	tail assembly and cell lysis
phiCD481-1	n.a.	PHICD48101_20012	CEK40583.1	Phage XkdN-like protein	n.a.	tail assembly and cell lysis
phiCD506	n.a.	PHICD506_20012	CEK40713.1	Phage XkdN-like protein	n.a.	tail assembly and cell lysis
phiCD6356	10323744	phiCD6356_28	YP_004306129.1	probable phage N-acetylmuramoyl-L-alanine amidase	n.a.	tail assembly and cell lysis
phiCDHM13	n.a.	n.a.	CDL65297.1	puative cell wall hydrolase/LysM protein	n.a.	tail assembly and cell lysis
phiCDHM11	n.a.	n.a.	CDL68831.1	putatice cell wall hydrolase/LysM protein	n.a.	tail assembly and cell lysis
phiC2	4955198	phiC2p38	YP_001110754.1	putative amidase/endolysin	n.a.	tail assembly and cell lysis
CDMH1	19488032	FG38_gp27	YP_009032169.1	putative baseplate-J protein	n.a.	tail assembly and cell lysis
phiCDHM11	n.a.	n.a.	CDL68835.1	putative baseplate-J protein	n.a.	tail assembly and cell lysis
phiCDHM13	n.a.	n.a.	CDL65301.1	putative baseplate-J protein	n.a.	tail assembly and cell lysis
phiCDHM14	n.a.	n.a.	CDU85304.1	putative baseplate-J protein	n.a.	tail assembly and cell lysis
phiCDHM19	n.a.	n.a.	CDW17210.1	putative baseplate-J protein	n.a.	tail assembly and cell lysis
CDMH1	19488029	FG38_gp24	YP_009032166.1	putative cell wall hydrolase protein	n.a.	tail assembly and cell lysis
phiCDHM11	n.a.	n.a.	CDL68832.1	putative cell wall hydrolase protein	n.a.	tail assembly and cell lysis
phiCDHM13	n.a.	n.a.	CDL65298.1	putative cell wall hydrolase protein	n.a.	tail assembly and cell lysis
phiCDHM14	n.a.	n.a.	CDU85302.1	putative cell wall hydrolase protein	n.a.	tail assembly and cell lysis
phiCDHM19	n.a.	n.a.	CDW17207.1	putative cell wall hydrolase protein	n.a.	tail assembly and cell lysis
phiCD211	n.a.	PHICD211_20039	CEK40424.1	putative cell wall hydrolase/autolysin	n.a.	tail assembly and cell lysis
CDMH1	19488028	FG38_gp23	YP_009032165.1	putative cell wall hydrolase/LysM protein	n.a.	tail assembly and cell lysis
phiCDHM14	n.a.	n.a.	CDU85301.1	putative cell wall hydrolase/LysM protein	n.a.	tail assembly and cell lysis
phiCDHM19	n.a.	n.a.	CDW17205.1	putative cell wall hydrolase/LysM protein	n.a.	tail assembly and cell lysis
phiC2	4955212	phiC2p14	YP_001110732.1	putative core tail	n.a.	tail assembly and cell lysis
phiMMP01	n.a.	PHIMMP01_20015	CEK40769.1	putative core tail	n.a.	tail assembly and cell lysis
phiMMP03	n.a.	PHIMMP03_20015	CEK40850.1	putative core tail	n.a.	tail assembly and cell lysis
CDMH1	19488019	FG38_gp15	YP_009032157.1	putative core tail protein	n.a.	tail assembly and cell lysis
phiCDIF1296T	n.a.	CDIF1296T_phi043	AKP44717.1	putative endolysin	n.a.	tail assembly and cell lysis
CDMH1	19488040	FG38_gp34	YP_009032176.1	putative endolysin protein	n.a.	tail assembly and cell lysis
phiCDHM11	n.a.	n.a.	CDL68842.1	putative endolysin protein	n.a.	tail assembly and cell lysis
phiCDHM13	n.a.	n.a.	CDL65308.1	putative endolysin protein	n.a.	tail assembly and cell lysis
phiCDHM14	n.a.	n.a.	CDU85312.1	putative endolysin protein	n.a.	tail assembly and cell lysis
phiCDHM19	n.a.	n.a.	CDW17221.1	putative endolysin protein	n.a.	tail assembly and cell lysis
phi_CD119	3974506	CDBPCV119_gp34	YP_529585.1	putative holin	n.a.	tail assembly and cell lysis
phiCD111	n.a.	PHICD111_20023	CEK40297.1	putative holin	n.a.	tail assembly and cell lysis
phiCD146	n.a.	PHICD146_20022	CEK40351.1	putative holin	n.a.	tail assembly and cell lysis
phiCD24-1	n.a.	PHICD2401_20029	CEK40241.1	putative holin	n.a.	tail assembly and cell lysis
phiCD38-2	10618633	phiCD38-2_gp22	YP_004508400.1	putative holin	n.a.	tail assembly and cell lysis
phiCD481-1	n.a.	PHICD48101_20026	CEK40597.1	putative holin	n.a.	tail assembly and cell lysis
phiCD506	n.a.	PHICD506_20026	CEK40727.1	putative holin	n.a.	tail assembly and cell lysis
phiCDIF1296T	n.a.	CDIF1296T_phi044	AKP44718.1	putative holin	n.a.	tail assembly and cell lysis
phiCDIF1296T	n.a.	CDIF1296T_phi045	AKP44719.1	putative holin	n.a.	tail assembly and cell lysis
CDMH1	19488039	FG38_gp33	YP_009032175.1	putative holin protein	n.a.	tail assembly and cell lysis
phiCDHM11	n.a.	n.a.	CDL68841.1	putative holin protein	n.a.	tail assembly and cell lysis
phiCDHM13	n.a.	n.a.	CDL65307.1	putative holin protein	n.a.	tail assembly and cell lysis
phiCDHM14	n.a.	n.a.	CDU85311.1	putative holin protein	n.a.	tail assembly and cell lysis
phiCDHM19	n.a.	n.a.	CDW17220.1	putative holin protein	n.a.	tail assembly and cell lysis
phiC2	4955194	phiC2p22	YP_001110740.1	putative hydrolase	cell wall hydrolase	tail assembly and cell lysis
phi_CD119	3974507	CDBPCV119_gp35	YP_529586.1	putative lysin	n.a.	tail assembly and cell lysis
phiC2	4955157	phiC2p21	YP_001110739.1	putative LysM	n.a.	tail assembly and cell lysis
phiMMP01	n.a.	PHIMMP01_20023	CEK40777.1	putative LysM	n.a.	tail assembly and cell lysis
phiMMP03	n.a.	PHIMMP03_20023	CEK40858.1	putative LysM	n.a.	tail assembly and cell lysis
phiCD481-1	n.a.	PHICD48101_20027	CEK40598.1	putative N-acetylmuramoyl-L-alanine amidase	n.a.	tail assembly and cell lysis
phiCDIF1296T	n.a.	CDIF1296T_phi042	AKP44716.1	putative N-acetylmuramoyl-L-alanine amidase	n.a.	tail assembly and cell lysis
phiCD27	6998145	phiCD27_gp18	YP_002290894.1	putative peptidoglycan-binding LysM	n.a.	tail assembly and cell lysis
phiCD505	n.a.	PHICD505_20018	CEK40643.1	putative peptidoglycan-binding LysM	n.a.	tail assembly and cell lysis
phiMMP01	n.a.	PHIMMP01_20024	CEK40778.1	putative phage cell wall hydrolase	n.a.	tail assembly and cell lysis
phiMMP03	n.a.	PHIMMP03_20024	CEK40859.1	putative phage cell wall hydrolase	n.a.	tail assembly and cell lysis
phiCD6356	10323727	phiCD6356_11	YP_004306112.1	putative phage major tail protein	n.a.	tail assembly and cell lysis
phiCD481-1	n.a.	PHICD48101_20021	CEK40592.1	putative phage tail fiber protein	n.a.	tail assembly and cell lysis
phiCD506	n.a.	PHICD506_20021	CEK40722.1	putative phage tail fiber protein	n.a.	tail assembly and cell lysis
phiCD6356	10323732	phiCD6356_16	YP_004306117.1	putative phage tail protein	n.a.	tail assembly and cell lysis
phiCDIF1296T	n.a.	CDIF1296T_phi014	AKP44688.1	putative phage tail protein	n.a.	tail assembly and cell lysis
phiCDIF1296T	n.a.	CDIF1296T_phi024	AKP44698.1	putative phage tail protein	n.a.	tail assembly and cell lysis
phiCDIF1296T	n.a.	CDIF1296T_phi032	AKP44706.1	putative phage tail protein	n.a.	tail assembly and cell lysis
phiCD27	6998143	phiCD27_gp16	YP_002290892.1	putative phage tail tape measure protein	n.a.	tail assembly and cell lysis
phiCD505	n.a.	PHICD505_20016	CEK40641.1	putative phage tail tape measure protein	n.a.	tail assembly and cell lysis
phiCD6356	10323731	phiCD6356_15	YP_004306116.1	putative phage tail tape measure protein	n.a.	tail assembly and cell lysis
phiC2	4955160	phiC2p13	YP_001110731.1	putative sheath tail protein	n.a.	tail assembly and cell lysis
phiMMP01	n.a.	PHIMMP01_20014	CEK40768.1	putative sheath tail protein	n.a.	tail assembly and cell lysis
phiMMP03	n.a.	PHIMMP03_20014	CEK40849.1	putative sheath tail protein	n.a.	tail assembly and cell lysis
phiMMP02	13997281	D863_gp10	YP_006990488.1	putative tail component	n.a.	tail assembly and cell lysis
phiCD24-1	n.a.	PHICD2401_20021	CEK40233.1	putative Tail component protein	n.a.	tail assembly and cell lysis
phiCDHM19	n.a.	n.a.	CDW17197.1	putative tail core protein	n.a.	tail assembly and cell lysis
CDMH1	19488034	FG38_gp29	YP_009032171.1	putative tail fiber protein	n.a.	tail assembly and cell lysis
phiC2	4955162	phiC2p27	YP_001110744.1	putative tail fiber protein	n.a.	tail assembly and cell lysis
phiCD27	6998152	phiCD27_gp25	YP_002290901.1	putative tail fiber protein	n.a.	tail assembly and cell lysis
phiCD505	n.a.	PHICD505_20024	CEK40649.1	putative tail fiber protein	n.a.	tail assembly and cell lysis
phiCDHM11	n.a.	n.a.	CDL68837.1	putative tail fiber protein	n.a.	tail assembly and cell lysis
phiCDHM13	n.a.	n.a.	CDL65303.1	putative tail fiber protein	n.a.	tail assembly and cell lysis
phiCDHM14	n.a.	n.a.	CDU85306.1	putative tail fiber protein	n.a.	tail assembly and cell lysis
phiCDHM19	n.a.	n.a.	CDW17212.1	putative tail fiber protein	n.a.	tail assembly and cell lysis
phiCDIF1296T	n.a.	CDIF1296T_phi035	AKP44709.1	putative tail fiber protein	n.a.	tail assembly and cell lysis
phiMMP01	n.a.	PHIMMP01_20029	CEK40783.1	putative tail fiber protein	n.a.	tail assembly and cell lysis
phiMMP03	n.a.	PHIMMP03_20029	CEK40864.1	putative tail fiber protein	n.a.	tail assembly and cell lysis
phiCD211	n.a.	PHICD211_20032	CEK40417.1	Putative tail fiber protein (fragment)	n.a.	tail assembly and cell lysis
phiCD6356	10323735	phiCD6356_19	YP_004306120.1	putative tail fiber protein H	n.a.	tail assembly and cell lysis
CDMH1	19488015	FG38_gp11	YP_009032153.1	putative tail protein	n.a.	tail assembly and cell lysis
CDMH1	19488018	FG38_gp14	YP_009032156.1	putative tail sheath protein	n.a.	tail assembly and cell lysis
phiCDHM11	n.a.	n.a.	CDL68826.1	putative tail sheath protein	n.a.	tail assembly and cell lysis
phiCDHM13	n.a.	n.a.	CDL65292.1	putative tail sheath protein	n.a.	tail assembly and cell lysis
phiCDHM14	n.a.	n.a.	CDU85296.1	putative tail sheath protein	n.a.	tail assembly and cell lysis
phiCDHM19	n.a.	n.a.	CDW17196.1	putative tail sheath protein	n.a.	tail assembly and cell lysis
phiC2	4955171	phiC2p20	YP_001110738.1	putative tail tape measure protein	n.a.	tail assembly and cell lysis
phiCDHM11	n.a.	n.a.	CDL68830.1	putative tail tape measure protein	n.a.	tail assembly and cell lysis
phiCDHM13	n.a.	n.a.	CDL65296.1	putative tail tape measure protein	n.a.	tail assembly and cell lysis
phiCDHM14	n.a.	n.a.	CDU85300.1	putative tail tape measure protein	n.a.	tail assembly and cell lysis
phiMMP01	n.a.	PHIMMP01_20022	CEK40776.1	putative tail tape measure protein	n.a.	tail assembly and cell lysis
phiMMP03	n.a.	PHIMMP03_20022	CEK40857.1	putative tail tape measure protein	n.a.	tail assembly and cell lysis
phiCDHM19	n.a.	n.a.	CDW17202.1	putative tail tape measure protein (partial)	n.a.	tail assembly and cell lysis
phiCDHM19	n.a.	n.a.	CDW17201.1	putative tail tape measure protein (partial), partial	n.a.	tail assembly and cell lysis
phiCDHM19	n.a.	n.a.	CDW17200.1	putative tail tape measure protein (partial), partial	n.a.	tail assembly and cell lysis
CDMH1	19488027	FG38_gp22	YP_009032164.1	putative tape measure protein	n.a.	tail assembly and cell lysis
phi_CD119	3974472	CDBPCV119_gp17	YP_529568.1	putative tape measure protein	n.a.	tail assembly and cell lysis
phiCDIF1296T	n.a.	CDIF1296T_phi025	AKP44699.1	putative tape tail measure protein	n.a.	tail assembly and cell lysis
phiCD111	n.a.	PHICD111_20018	CEK40292.1	Tail component protein	n.a.	tail assembly and cell lysis
phiCD146	n.a.	PHICD146_20017	CEK40346.1	Tail component protein	n.a.	tail assembly and cell lysis
phiCD38-2	10618628	phiCD38-2_gp17	YP_004508395.1	tail component protein	n.a.	tail assembly and cell lysis
phiMMP02	13997296	D863_gp25	YP_006990503.1	tail fiber	n.a.	tail assembly and cell lysis
phiMMP04	13997369	D864_gp22	YP_006990576.1	tail fiber	n.a.	tail assembly and cell lysis
CDKM15	n.a.	CDKM15_29	ANT45172	tail fiber protein	n.a.	tail assembly and cell lysis
CDKM9	n.a.	CDHM9_24	ANT45092	tail fiber protein	n.a.	tail assembly and cell lysis
phiCD111	n.a.	PHICD111_20021	CEK40295.1	Tail fiber protein	n.a.	tail assembly and cell lysis
phiCD111	n.a.	PHICD111_20022	CEK40296.1	Tail fiber protein	n.a.	tail assembly and cell lysis
phiCD146	n.a.	PHICD146_20020	CEK40349.1	Tail fiber protein	n.a.	tail assembly and cell lysis
phiCD146	n.a.	PHICD146_20021	CEK40350.1	Tail fiber protein	n.a.	tail assembly and cell lysis
phiCD24-1	n.a.	PHICD2401_20024	CEK40236.1	Tail fiber protein	n.a.	tail assembly and cell lysis
phiCD38-2	10618631	phiCD38-2_gp20	YP_004508398.1	tail fiber protein	n.a.	tail assembly and cell lysis
phiCD38-2	10618632	phiCD38-2_gp21	YP_004508399.1	tail fiber protein	n.a.	tail assembly and cell lysis
CDKM15	n.a.	CDKM15_28	ANT45171	tail protein	n.a.	tail assembly and cell lysis
CDKM9	n.a.	CDHM9_23	ANT45091	tail protein	n.a.	tail assembly and cell lysis
phiCD111	n.a.	PHICD111_20019	CEK40293.1	Tail protein/endopeptidase	n.a.	tail assembly and cell lysis
phiCD146	n.a.	PHICD146_20018	CEK40347.1	Tail protein/endopeptidase	n.a.	tail assembly and cell lysis
phiCD38-2	10618629	phiCD38-2_gp18	YP_004508396.1	tail protein/endopeptidase	n.a.	tail assembly and cell lysis
phiCD24-1	n.a.	PHICD2401_20022	CEK40234.1	Tail protein/endopeptidase (modular protein)	n.a.	tail assembly and cell lysis
phiMMP02	13997284	D863_gp13	YP_006990491.1	tail sheath	n.a.	tail assembly and cell lysis
phiMMP04	13997357	D864_gp10	YP_006990564.1	tail sheath	n.a.	tail assembly and cell lysis
CDKM15	n.a.	CDKM15_14	ANT45157	tail sheath protein	n.a.	tail assembly and cell lysis
CDKM9	n.a.	CDHM9_13	ANT45081	tail sheath protein	n.a.	tail assembly and cell lysis
phiCD111	n.a.	PHICD111_20017	CEK40291.1	Tail tape measure	n.a.	tail assembly and cell lysis
phiCD146	n.a.	PHICD146_20016	CEK40345.1	Tail tape measure	n.a.	tail assembly and cell lysis
phiCD38-2	10618627	phiCD38-2_gp16	YP_004508394.1	tail tape measure	n.a.	tail assembly and cell lysis
phiMMP02	13997288	D863_gp17	YP_006990495.1	tail tape measure	n.a.	tail assembly and cell lysis
phiMMP04	13997361	D864_gp14	YP_006990568.1	tail tape measure	n.a.	tail assembly and cell lysis
CDKM15	n.a.	CDKM15_17	ANT45160	tail tape measure protein	n.a.	tail assembly and cell lysis
CDKM9	n.a.	CDHM9_16	ANT45084	tail tape measure protein	n.a.	tail assembly and cell lysis
phi_CD119	3974492	CDBPCV119_gp15	YP_529566.1	XkdM protein	n.a.	tail assembly and cell lysis
CDKM15	n.a.	CDKM15_15	ANT45158	XkdM-related protein	n.a.	tail assembly and cell lysis
CDKM9	n.a.	CDHM9_14	ANT45082	XkdM-related protein	n.a.	tail assembly and cell lysis
phiMMP02	13997285	D863_gp14	YP_006990492.1	XkdM-related protein	n.a.	tail assembly and cell lysis
phiMMP04	13997358	D864_gp11	YP_006990565.1	XkdM-related protein	n.a.	tail assembly and cell lysis
phi_CD119	3974493	CDBPCV119_gp16	YP_529567.1	XkdN protein	n.a.	tail assembly and cell lysis
CDKM15	n.a.	CDKM15_16	ANT45159	XkdN-related protein	n.a.	tail assembly and cell lysis
CDKM9	n.a.	CDHM9_15	ANT45083	XkdN-related protein	n.a.	tail assembly and cell lysis
phiMMP02	13997286	D863_gp15	YP_006990493.1	XkdN-related protein	n.a.	tail assembly and cell lysis
phiMMP04	13997359	D864_gp12	YP_006990566.1	XkdN-related protein	n.a.	tail assembly and cell lysis
phi_CD119	3974456	CDBPCV119_gp26	YP_529577.1	XkdS protein	n.a.	tail assembly and cell lysis
CDKM15	n.a.	CDKM15_26	ANT45169	XkdS-related protein	n.a.	tail assembly and cell lysis
CDKM9	n.a.	CDHM9_21	ANT45089	XkdS-related protein	n.a.	tail assembly and cell lysis
phiMMP02	13997293	D863_gp22	YP_006990500.1	XkdS-related protein	n.a.	tail assembly and cell lysis
phiMMP04	13997366	D864_gp19	YP_006990573.1	XkdS-related protein	n.a.	tail assembly and cell lysis
phi_CD119	3974457	CDBPCV119_gp27	YP_529578.1	XkdT protein	n.a.	tail assembly and cell lysis
phiCD481-1	n.a.	PHICD48101_20019	CEK40590.1	XkdT protein	n.a.	tail assembly and cell lysis
phiCD506	n.a.	PHICD506_20019	CEK40720.1	XkdT protein	n.a.	tail assembly and cell lysis
phiMMP02	13997295	D863_gp24	YP_006990502.1	XkdT-related protein	n.a.	tail assembly and cell lysis
CDKM15	n.a.	CDKM15_35	ANT45178	XkdX-related protein	n.a.	tail assembly and cell lysis
CDKM9	n.a.	CDHM9_30	ANT45098	XkdX-related protein	n.a.	tail assembly and cell lysis
phiMMP02	13997302	D863_gp31	YP_006990509.1	XkdX-related protein	n.a.	tail assembly and cell lysis
