# Supplementary material for: Two Novel Myoviruses from the North of Iraq Reveal Insights into Clostridium difficile Phage Diversity and Biology
Source: Viruses. 2016 Nov 16;8(11):310. doi: 10.3390/v8110310 (PMC5127024; doi:10.3390/v8110310)
Supplement: Supplementary file 1 [file viruses-08-00310-s001.zip › viruses-154767-supplementary/Supplemetary files/Supplementary table S6. Results of protein cluster analysi and genome comparision.xlsx]

## Sheet: Conserved_clusters_map
Phage Cluster	phiCD38-2	phiCD111	phiCD146	phiCD6356	phiCD24-1	phiCD211	phiCDIF1296T	phiMMP04	phiCD506	phiCD481-1	phiCDHM11	phiCDHM13	phiCDHM14	phiCD27	CDKM9	CDKM15	phiMMP02	phiCD505	phiMMP03	phiC2	phiMMP01	CDMH1	phiCD119	phiCDHM19
0	0	0	0	1	0	1	1	1	0	1	1	1	1	1	1	1	1	1	1	1	1	1	1	1
1	0	0	0	0	0	0	0	1	0	0	1	1	1	1	1	1	1	1	1	1	1	1	0	1
2	0	0	0	0	0	0	0	0	1	1	1	1	1	1	0	0	1	1	1	1	1	0	1	0
3	0	0	0	0	0	0	0	0	1	1	1	1	1	1	0	0	1	1	1	1	0	0	1	0
4	0	0	0	0	0	0	0	0	0	0	0	0	0	1	1	1	1	1	1	1	0	1	1	1
5	1	1	1	0	0	1	1	0	1	1	1	1	1	0	0	0	0	0	0	0	0	0	0	0
6	0	0	0	0	0	0	0	0	0	0	0	0	0	1	1	1	1	1	1	1	1	1	0	1
7	1	1	1	0	0	0	0	1	1	1	1	1	1	0	0	0	0	0	0	0	0	0	0	0
8	0	0	0	0	0	0	0	0	0	0	0	0	0	0	1	1	1	1	1	1	1	1	0	1
9	0	0	0	0	0	0	0	0	0	0	0	0	0	1	0	1	1	1	1	1	1	1	0	1
10	0	0	0	0	0	0	0	0	0	0	0	0	0	1	1	1	1	0	1	1	1	0	1	1
11	0	0	0	0	1	0	0	0	0	0	0	0	0	0	1	0	1	1	1	1	1	1	0	1
12	0	0	0	0	0	0	0	0	0	0	0	0	0	1	1	1	1	0	1	1	1	1	0	1
13	0	0	0	1	0	0	0	0	1	0	0	0	0	1	1	1	1	1	1	0	0	0	0	1
14	0	0	0	0	0	0	0	1	1	1	1	1	1	0	0	0	0	0	0	0	0	0	1	1
15	0	0	0	0	0	0	0	0	0	0	0	0	0	0	0	1	1	1	1	1	0	1	1	1
16	0	0	0	0	0	0	0	0	0	0	0	0	0	0	0	1	1	0	1	1	1	1	1	1
17	1	1	1	0	0	0	0	0	1	1	1	1	1	0	0	0	0	0	0	0	0	0	0	0
18	0	0	0	0	0	0	0	0	0	0	0	0	0	1	1	0	1	1	1	1	1	1	0	0
19	0	0	0	0	0	0	0	1	1	1	1	1	1	0	0	0	0	0	0	0	0	0	1	1
20	0	0	0	0	0	0	0	1	1	1	1	1	1	0	0	0	0	0	0	0	0	0	1	1
21	1	1	1	0	0	0	0	0	1	1	1	1	1	0	0	0	0	0	0	0	0	0	0	0
22	0	0	0	0	0	0	0	1	1	1	1	1	1	0	0	0	0	0	0	0	0	0	1	1
23	0	0	0	0	0	0	0	0	0	0	0	0	0	1	1	0	0	1	1	1	0	1	1	1
24	0	0	0	0	1	0	0	0	0	0	0	0	0	1	1	1	0	0	1	1	1	0	0	1
25	1	1	1	0	0	0	0	0	1	1	1	1	1	0	0	0	0	0	0	0	0	0	0	0
26	0	0	0	0	0	0	0	1	1	1	1	1	1	0	0	0	0	0	0	0	0	0	1	1
27	0	0	0	1	0	1	1	1	0	0	0	0	0	1	0	0	1	0	0	0	0	1	0	1
28	0	0	0	0	1	0	0	0	0	0	0	0	0	1	1	1	0	0	1	1	1	0	0	1
29	0	0	0	0	0	0	0	1	1	1	1	1	1	0	0	0	0	0	0	0	0	0	0	1
30	0	0	0	0	0	0	0	0	0	0	0	0	0	1	1	0	1	0	1	1	1	0	1	0
31	0	0	0	0	0	0	0	0	0	0	0	0	0	1	0	1	1	0	1	1	0	0	1	1
32	1	1	0	0	0	0	0	1	1	1	0	1	1	0	0	0	0	0	0	0	0	0	0	0
33	0	0	0	0	0	0	0	0	0	0	0	0	0	0	1	0	0	1	1	1	0	1	1	1
34	1	0	1	0	0	0	0	1	0	1	1	1	1	0	0	0	0	0	0	0	0	0	0	0
35	0	0	0	0	0	0	0	0	0	0	0	0	0	1	1	1	0	0	1	1	0	0	1	1
36	0	0	0	0	0	0	0	0	0	0	0	0	0	1	1	1	1	1	1	0	0	0	0	1
37	0	0	0	0	0	0	0	0	0	0	0	0	0	0	0	1	1	1	1	1	0	1	0	1
38	1	1	0	1	0	0	0	1	0	0	0	0	0	0	0	0	0	0	1	0	1	1	0	0
39	0	0	0	0	0	0	0	1	1	1	1	1	1	0	0	0	0	0	0	0	0	0	0	0
40	0	0	0	0	0	0	0	1	1	1	1	1	1	0	0	0	0	0	0	0	0	0	0	0
41	0	0	0	0	0	0	0	1	1	1	1	1	1	0	0	0	0	0	0	0	0	0	0	0
42	0	0	0	0	0	0	0	0	0	0	0	0	0	1	1	1	1	1	1	0	0	0	0	0
43	0	0	0	0	1	0	0	0	0	0	0	0	0	0	1	1	0	0	1	1	1	0	0	0
44	0	0	0	0	0	0	0	1	1	1	1	1	1	0	0	0	0	0	0	0	0	0	0	0
45	0	0	0	0	0	0	0	1	1	1	1	1	1	0	0	0	0	0	0	0	0	0	0	0
46	0	0	0	0	0	0	0	1	1	1	1	1	1	0	0	0	0	0	0	0	0	0	0	0
47	1	1	1	1	1	0	0	0	1	0	0	0	0	0	0	0	0	0	0	0	0	0	0	0
48	0	0	0	0	0	0	0	1	1	1	1	1	1	0	0	0	0	0	0	0	0	0	0	0
49	0	0	0	0	0	0	0	1	1	1	1	1	1	0	0	0	0	0	0	0	0	0	0	0
50	0	0	0	0	0	0	0	1	1	1	1	1	1	0	0	0	0	0	0	0	0	0	0	0
51	0	0	0	0	0	0	0	1	1	1	1	1	1	0	0	0	0	0	0	0	0	0	0	0
52	0	0	0	0	0	0	0	1	1	1	1	1	1	0	0	0	0	0	0	0	0	0	0	0
53	0	0	0	0	0	0	0	1	1	1	1	1	1	0	0	0	0	0	0	0	0	0	0	0
54	0	0	0	0	0	0	0	1	1	1	1	1	1	0	0	0	0	0	0	0	0	0	0	0
55	0	0	0	0	0	0	0	1	1	1	1	1	1	0	0	0	0	0	0	0	0	0	0	0
56	0	0	0	0	0	0	0	1	1	1	1	1	1	0	0	0	0	0	0	0	0	0	0	0
57	0	0	0	1	0	0	0	1	1	1	1	1	0	0	0	0	0	0	0	0	0	0	0	0
58	1	1	1	1	0	0	0	1	1	0	0	0	0	0	0	0	0	0	0	0	0	0	0	0
59	0	0	0	0	0	0	0	1	1	1	1	1	1	0	0	0	0	0	0	0	0	0	0	0
60	0	0	0	0	0	0	0	1	1	1	1	1	1	0	0	0	0	0	0	0	0	0	0	0
61	0	0	0	0	0	0	0	0	0	0	0	0	0	1	1	1	1	1	1	0	0	0	0	0
62	0	0	0	0	0	0	0	0	0	0	0	0	0	1	1	1	1	1	0	0	0	0	0	0
63	0	0	0	0	0	0	0	0	0	0	0	0	0	1	1	1	1	1	0	0	0	0	0	0
64	0	0	0	0	0	0	0	0	0	0	0	0	0	1	1	1	1	1	0	0	0	0	0	0
65	0	0	0	0	0	0	0	0	0	0	0	0	0	1	1	1	1	1	0	0	0	0	0	0
66	0	0	0	0	0	0	0	0	0	0	0	0	0	1	1	1	1	1	0	0	0	0	0	0
67	0	0	0	0	0	0	0	0	0	0	0	0	0	1	1	1	1	1	0	0	0	0	0	0
68	0	0	0	0	0	0	0	0	0	0	0	0	0	1	1	1	1	1	0	0	0	0	0	0
69	0	0	0	0	0	0	0	0	0	0	0	0	0	1	1	1	1	1	0	0	0	0	0	0
70	0	0	0	0	0	0	0	0	0	0	0	0	0	1	1	0	0	1	1	1	0	0	0	0
71	0	0	0	0	0	0	0	0	0	0	0	0	0	1	1	1	1	1	0	0	0	0	0	0
72	0	0	0	0	0	0	0	0	0	0	0	0	0	1	1	0	1	1	0	0	0	1	0	0
73	0	0	0	0	0	0	0	0	0	0	0	0	0	1	1	1	1	1	0	0	0	0	0	0
74	0	0	0	0	0	0	0	0	0	0	0	0	0	0	1	0	0	1	1	1	0	1	0	0
75	0	0	0	0	0	0	0	0	0	0	0	0	0	0	1	1	0	1	1	0	1	0	0	0
76	0	0	0	0	0	0	0	0	0	0	0	0	0	0	0	0	0	0	1	1	1	0	1	1
77	0	0	0	0	0	0	0	0	0	0	0	0	0	0	0	1	1	1	1	0	1	0	0	0
78	0	0	0	0	0	0	0	0	0	0	0	0	0	0	0	1	1	1	1	0	1	0	0	0
79	0	0	0	0	0	0	0	0	0	0	0	0	0	1	1	1	1	1	0	0	0	0	0	0
80	0	0	0	0	0	0	0	0	1	1	1	1	1	0	0	0	0	0	0	0	0	0	0	0
81	0	0	0	0	0	0	0	0	0	0	0	0	0	1	1	1	1	1	0	0	0	0	0	0
82	0	0	0	0	0	0	0	0	0	0	0	0	0	0	1	1	0	0	1	1	1	0	0	0
83	0	0	0	0	0	0	0	1	0	0	0	0	0	0	1	1	0	0	0	0	0	1	0	1
84	0	0	0	0	0	0	0	0	1	1	1	1	1	0	0	0	0	0	0	0	0	0	0	0
85	0	0	0	0	0	0	0	0	0	0	0	0	0	0	1	1	0	0	1	1	1	0	0	0
86	0	0	0	0	0	0	0	0	0	0	0	0	0	1	1	1	1	1	0	0	0	0	0	0
87	0	0	0	0	0	0	0	0	0	0	0	0	0	0	1	1	0	0	1	1	1	0	0	0
88	0	0	0	0	0	0	0	0	0	0	0	0	0	0	1	1	0	0	1	1	1	0	0	0
89	0	0	0	0	0	0	0	0	0	0	0	0	0	1	1	1	1	1	0	0	0	0	0	0
90	0	0	0	0	0	0	0	0	0	0	0	0	0	1	0	0	0	1	1	1	0	0	1	0
91	0	0	0	0	0	0	0	0	0	0	0	0	0	1	1	1	1	1	0	0	0	0	0	0
92	0	0	0	0	0	0	0	1	0	1	1	1	1	0	0	0	0	0	0	0	0	0	0	0
93	0	0	0	0	0	0	0	0	0	0	0	0	0	1	0	0	0	1	1	0	0	1	0	1
94	0	0	0	0	0	0	0	0	0	0	0	0	0	1	1	1	1	1	0	0	0	0	0	0
95	0	0	0	0	0	0	0	0	0	0	0	0	0	1	1	0	1	0	0	0	1	0	0	1
96	0	0	0	0	0	0	0	1	1	1	0	1	1	0	0	0	0	0	0	0	0	0	0	0
97	0	0	0	0	0	0	0	1	1	1	0	1	1	0	0	0	0	0	0	0	0	0	0	0
98	0	0	0	1	0	0	0	0	1	1	1	1	0	0	0	0	0	0	0	0	0	0	0	0
99	1	1	1	1	1	0	0	0	0	0	0	0	0	0	0	0	0	0	0	0	0	0	0	0
100	0	0	0	0	0	0	0	0	0	0	0	0	0	0	1	1	0	0	1	1	1	0	0	0
101	0	0	0	0	0	0	0	0	0	0	0	0	0	1	0	1	0	1	1	1	0	0	0	0
102	0	0	0	0	0	0	0	0	0	0	0	0	0	0	1	1	0	0	1	1	1	0	0	0
103	0	0	0	0	0	0	0	0	0	0	0	0	0	0	1	1	0	0	1	1	1	0	0	0
104	0	0	0	0	0	0	0	0	0	0	0	0	0	0	1	1	0	1	1	0	1	0	0	0
105	0	0	0	0	0	0	0	0	0	0	0	0	0	1	1	1	1	1	0	0	0	0	0	0
106	0	0	0	0	0	0	0	0	0	0	0	0	0	0	0	0	0	0	1	1	1	0	1	1
107	0	0	0	0	0	0	0	0	0	0	0	0	0	0	0	1	1	0	0	0	0	1	1	1
108	0	0	0	1	0	0	0	0	1	1	1	1	0	0	0	0	0	0	0	0	0	0	0	0
109	0	0	0	0	1	0	0	0	0	0	0	0	0	0	0	0	1	1	0	0	1	1	0	0
110	0	0	0	0	0	0	0	0	0	0	0	0	0	1	1	0	0	1	1	0	0	1	0	0
111	0	0	0	0	0	0	0	0	0	0	0	0	0	1	1	1	0	1	0	0	0	0	0	0
112	0	0	0	0	0	0	0	0	0	0	0	0	0	0	0	0	0	0	1	1	1	1	0	0
113	0	0	0	0	0	0	0	0	0	0	1	1	1	0	0	0	0	0	0	0	0	1	0	0
114	0	0	0	0	0	1	1	0	0	0	0	0	0	0	0	0	1	0	0	0	0	0	0	1
115	0	0	0	0	0	0	0	0	0	0	0	0	0	1	1	0	0	0	0	1	0	0	0	1
116	0	0	0	0	0	0	0	0	0	0	0	0	0	0	0	0	0	0	1	1	1	1	0	0
117	0	0	0	0	0	0	0	0	0	0	0	0	0	0	0	0	0	0	1	1	1	1	0	0
118	0	0	0	0	0	0	0	0	0	0	0	0	0	0	0	0	0	0	1	1	1	1	0	0
119	0	0	0	0	0	0	0	0	0	0	0	0	0	0	0	0	0	0	1	1	1	1	0	0
120	0	0	0	0	0	0	0	0	0	0	0	0	0	0	0	0	0	0	1	1	1	1	0	0
121	0	0	0	0	0	0	0	0	0	0	0	0	0	0	0	0	0	0	1	1	1	1	0	0
122	0	0	0	0	0	0	0	0	0	0	0	0	0	0	0	0	0	0	1	1	1	1	0	0
123	0	0	0	0	1	0	0	0	0	0	0	0	0	0	0	0	0	1	0	0	1	1	0	0
124	0	0	0	0	0	0	0	0	0	0	0	0	0	0	1	1	1	1	0	0	0	0	0	0
125	0	0	0	0	0	0	0	0	0	0	0	0	0	0	0	0	0	0	1	1	1	1	0	0
126	0	0	0	1	0	0	0	0	1	1	0	0	1	0	0	0	0	0	0	0	0	0	0	0
127	0	0	0	0	0	0	0	0	0	0	0	0	0	0	0	0	0	0	1	1	1	1	0	0
128	0	0	0	0	0	0	0	0	0	0	0	0	0	1	1	0	0	0	0	1	0	0	0	1
129	0	0	0	0	0	0	0	0	0	0	0	0	0	1	1	0	0	0	0	1	0	0	0	1
130	0	0	0	0	1	0	0	0	0	0	0	0	0	0	0	1	1	0	0	0	1	0	0	0
131	0	0	0	0	0	1	1	0	0	0	0	0	0	0	0	1	1	0	0	0	0	0	0	0
132	0	0	0	0	0	0	0	0	0	0	0	0	0	1	1	1	0	1	0	0	0	0	0	0
133	0	0	0	0	0	0	0	0	0	0	0	0	0	0	0	0	0	0	1	1	1	1	0	0
134	0	0	0	0	0	0	0	1	0	1	0	1	1	0	0	0	0	0	0	0	0	0	0	0
135	0	0	0	0	0	0	0	0	0	0	0	0	0	0	0	0	0	0	1	1	1	1	0	0
136	0	0	0	0	0	0	0	0	0	0	0	0	0	0	0	0	0	0	1	1	1	1	0	0
137	1	1	1	1	0	0	0	0	0	0	0	0	0	0	0	0	0	0	0	0	0	0	0	0
138	0	0	0	0	0	0	0	0	0	0	0	0	0	0	0	0	0	0	1	1	1	1	0	0
139	0	0	0	0	0	0	0	0	0	0	0	0	0	1	1	1	0	1	0	0	0	0	0	0
140	0	0	0	0	0	0	0	0	0	0	0	0	0	0	0	0	0	0	1	1	1	1	0	0
141	0	0	0	0	0	0	0	1	1	1	0	1	0	0	0	0	0	0	0	0	0	0	0	0
142	0	0	0	0	0	0	0	0	0	0	0	0	0	0	0	0	1	1	0	0	0	1	1	0
143	0	0	0	0	0	0	0	0	0	0	0	0	0	0	1	0	1	0	1	1	0	0	0	0
144	0	0	0	0	0	0	0	0	0	0	0	0	0	1	1	0	0	0	0	1	0	0	0	1
145	0	0	0	0	0	0	0	0	0	0	0	0	0	0	0	0	0	0	1	1	1	1	0	0
146	0	0	0	0	0	0	0	0	0	0	0	0	0	0	0	0	0	0	1	1	1	0	0	1
147	0	0	0	0	0	0	0	0	0	0	0	0	0	0	0	0	0	1	0	0	1	1	0	1
148	0	0	0	0	0	0	0	0	0	0	0	0	0	0	0	0	0	0	1	1	1	1	0	0
149	0	0	0	0	0	0	0	0	0	0	0	0	0	0	0	0	0	0	1	1	1	1	0	0
150	0	0	0	0	0	0	0	0	0	0	0	0	0	0	0	0	0	0	1	0	1	0	1	1
151	0	0	0	0	0	0	0	0	0	0	0	0	0	0	0	0	0	1	0	0	1	1	0	1
152	0	0	0	0	0	0	0	0	0	0	0	0	0	0	0	1	0	0	1	0	0	1	0	1
153	0	0	0	0	0	0	0	0	0	1	1	1	1	0	0	0	0	0	0	0	0	0	0	0
154	1	1	1	1	0	0	0	0	0	0	0	0	0	0	0	0	0	0	0	0	0	0	0	0
155	0	0	0	0	0	0	0	0	0	0	0	0	0	0	1	0	1	0	1	1	0	0	0	0
156	0	0	0	0	0	0	0	0	0	0	0	0	0	1	0	0	0	1	1	0	1	0	0	0
157	0	0	0	0	0	0	0	0	0	0	0	0	0	0	1	0	1	0	0	0	1	0	0	1
158	1	0	0	0	1	0	0	1	1	0	0	0	0	0	0	0	0	0	0	0	0	0	0	0
159	1	0	0	0	0	0	0	1	0	1	0	1	0	0	0	0	0	0	0	0	0	0	0	0
160	1	1	1	0	0	0	0	0	0	0	0	0	0	0	0	0	0	0	0	0	0	0	0	0
161	1	1	1	0	0	0	0	0	0	0	0	0	0	0	0	0	0	0	0	0	0	0	0	0
162	1	1	1	0	0	0	0	0	0	0	0	0	0	0	0	0	0	0	0	0	0	0	0	0
163	1	1	1	0	0	0	0	0	0	0	0	0	0	0	0	0	0	0	0	0	0	0	0	0
164	0	0	0	0	0	0	0	0	0	0	0	0	0	0	0	0	0	1	1	0	0	0	1	0
165	1	1	1	0	0	0	0	0	0	0	0	0	0	0	0	0	0	0	0	0	0	0	0	0
166	1	1	1	0	0	0	0	0	0	0	0	0	0	0	0	0	0	0	0	0	0	0	0	0
167	1	1	1	0	0	0	0	0	0	0	0	0	0	0	0	0	0	0	0	0	0	0	0	0
168	0	0	0	0	0	0	0	0	0	0	0	0	0	0	0	0	0	0	0	0	0	1	1	1
169	1	1	1	0	0	0	0	0	0	0	0	0	0	0	0	0	0	0	0	0	0	0	0	0
170	1	1	1	0	0	0	0	0	0	0	0	0	0	0	0	0	0	0	0	0	0	0	0	0
171	1	1	1	0	0	0	0	0	0	0	0	0	0	0	0	0	0	0	0	0	0	0	0	0
172	1	1	1	0	0	0	0	0	0	0	0	0	0	0	0	0	0	0	0	0	0	0	0	0
173	0	0	0	0	0	0	0	0	0	0	0	0	0	0	0	0	0	0	0	0	0	1	1	1
174	1	1	1	0	0	0	0	0	0	0	0	0	0	0	0	0	0	0	0	0	0	0	0	0
175	1	1	1	0	0	0	0	0	0	0	0	0	0	0	0	0	0	0	0	0	0	0	0	0
176	0	0	0	0	0	0	0	0	0	0	1	1	1	0	0	0	0	0	0	0	0	0	0	0
177	0	0	0	0	0	1	1	0	0	0	0	0	0	1	0	0	0	0	0	0	0	0	0	0
178	1	1	1	0	0	0	0	0	0	0	0	0	0	0	0	0	0	0	0	0	0	0	0	0
179	1	1	1	0	0	0	0	0	0	0	0	0	0	0	0	0	0	0	0	0	0	0	0	0
180	0	0	0	0	0	0	0	0	0	0	0	0	0	1	1	0	0	0	0	0	0	0	0	1
181	0	0	0	0	0	0	0	0	0	0	0	0	0	0	0	0	0	0	1	1	1	0	0	0
182	0	0	0	0	0	0	0	0	0	0	0	0	0	0	0	0	0	0	1	1	1	0	0	0
183	1	1	1	0	0	0	0	0	0	0	0	0	0	0	0	0	0	0	0	0	0	0	0	0
184	0	0	0	0	0	0	0	0	0	0	0	0	0	0	0	1	0	0	1	1	0	0	0	0
185	0	0	0	0	0	0	0	0	0	0	1	1	1	0	0	0	0	0	0	0	0	0	0	0
186	1	1	1	0	0	0	0	0	0	0	0	0	0	0	0	0	0	0	0	0	0	0	0	0
187	1	1	1	0	0	0	0	0	0	0	0	0	0	0	0	0	0	0	0	0	0	0	0	0
188	1	1	1	0	0	0	0	0	0	0	0	0	0	0	0	0	0	0	0	0	0	0	0	0
189	0	0	0	0	0	0	0	0	0	0	0	0	0	0	0	0	0	0	1	0	1	1	0	0
190	1	1	1	0	0	0	0	0	0	0	0	0	0	0	0	0	0	0	0	0	0	0	0	0
191	0	0	0	0	0	0	0	0	0	0	0	0	0	0	0	0	0	0	0	0	0	1	1	1
192	1	1	1	0	0	0	0	0	0	0	0	0	0	0	0	0	0	0	0	0	0	0	0	0
193	0	0	0	0	0	0	0	0	0	0	0	0	0	0	0	0	0	0	0	0	0	1	1	1
194	1	1	1	0	0	0	0	0	0	0	0	0	0	0	0	0	0	0	0	0	0	0	0	0
195	1	1	1	0	0	0	0	0	0	0	0	0	0	0	0	0	0	0	0	0	0	0	0	0
196	1	1	1	0	0	0	0	0	0	0	0	0	0	0	0	0	0	0	0	0	0	0	0	0
197	1	1	1	0	0	0	0	0	0	0	0	0	0	0	0	0	0	0	0	0	0	0	0	0
198	0	0	0	0	0	0	0	0	0	0	0	0	0	1	0	0	0	1	1	0	0	0	0	0
199	0	0	0	0	1	1	1	0	0	0	0	0	0	0	0	0	0	0	0	0	0	0	0	0
200	0	0	0	0	0	0	0	0	0	0	0	0	0	0	0	1	0	0	1	1	0	0	0	0
201	0	0	0	0	0	0	0	0	0	0	0	0	0	0	0	0	1	1	0	0	1	0	0	0
202	1	1	1	0	0	0	0	0	0	0	0	0	0	0	0	0	0	0	0	0	0	0	0	0
203	0	0	0	0	0	0	0	0	0	0	0	0	0	0	0	0	0	0	1	1	1	0	0	0
204	0	0	0	0	0	0	0	0	0	0	0	0	0	0	0	0	0	0	1	1	1	0	0	0
205	0	0	0	0	0	0	0	0	0	0	0	0	0	0	0	0	0	0	1	1	1	0	0	0
206	1	1	1	0	0	0	0	0	0	0	0	0	0	0	0	0	0	0	0	0	0	0	0	0
207	0	0	0	0	0	0	0	0	0	1	1	0	1	0	0	0	0	0	0	0	0	0	0	0
208	0	0	0	0	0	0	0	0	0	0	0	0	0	0	1	0	0	0	1	1	0	0	0	0
209	0	0	0	0	0	0	0	0	0	0	0	0	0	0	0	0	0	0	1	1	1	0	0	0
210	0	0	0	0	0	0	0	0	0	0	0	0	0	0	0	0	0	0	0	0	0	1	1	1
211	0	0	0	0	0	0	0	0	0	0	0	0	0	0	0	0	0	1	0	0	0	0	1	1
212	0	0	0	0	0	0	0	0	0	0	0	0	0	1	0	0	0	1	1	0	0	0	0	0
213	0	0	0	0	0	0	0	0	0	0	0	0	0	0	0	1	0	0	1	1	0	0	0	0
214	1	1	1	0	0	0	0	0	0	0	0	0	0	0	0	0	0	0	0	0	0	0	0	0
215	0	0	0	0	0	0	0	0	0	0	0	0	0	0	1	0	0	0	1	1	0	0	0	0
216	0	0	0	0	0	0	0	0	0	0	0	0	0	0	0	0	0	0	1	0	1	1	0	0
217	1	1	0	1	0	0	0	0	0	0	0	0	0	0	0	0	0	0	0	0	0	0	0	0
218	0	0	0	0	0	0	0	0	0	0	1	1	1	0	0	0	0	0	0	0	0	0	0	0
219	1	1	1	0	0	0	0	0	0	0	0	0	0	0	0	0	0	0	0	0	0	0	0	0
220	0	0	0	0	1	1	1	0	0	0	0	0	0	0	0	0	0	0	0	0	0	0	0	0
221	0	0	0	0	0	0	0	0	0	0	0	0	0	0	0	1	0	0	1	1	0	0	0	0
222	0	0	0	0	0	0	0	0	0	0	0	0	0	0	0	0	1	1	0	0	0	1	0	0
223	0	0	0	0	0	0	0	0	0	0	0	0	0	0	0	0	0	1	0	0	1	1	0	0
224	1	1	1	0	0	0	0	0	0	0	0	0	0	0	0	0	0	0	0	0	0	0	0	0
225	0	0	0	0	0	1	1	0	0	0	0	0	0	0	0	0	0	0	0	0	0	0	0	0
226	0	0	0	0	0	1	1	0	0	0	0	0	0	0	0	0	0	0	0	0	0	0	0	0
227	0	0	0	0	0	1	1	0	0	0	0	0	0	0	0	0	0	0	0	0	0	0	0	0
228	0	0	0	0	0	0	0	0	0	0	0	0	0	0	0	0	0	0	0	0	0	0	1	1
229	0	0	0	0	0	1	1	0	0	0	0	0	0	0	0	0	0	0	0	0	0	0	0	0
230	0	0	0	0	0	1	1	0	0	0	0	0	0	0	0	0	0	0	0	0	0	0	0	0
231	0	0	0	0	0	0	0	0	0	0	0	0	0	0	0	0	0	0	1	0	1	0	0	0
232	0	0	0	0	0	1	1	0	0	0	0	0	0	0	0	0	0	0	0	0	0	0	0	0
233	0	0	0	0	0	1	1	0	0	0	0	0	0	0	0	0	0	0	0	0	0	0	0	0
234	0	0	0	0	0	0	0	0	0	0	0	0	0	0	0	0	0	0	0	1	0	1	0	0
235	0	0	0	0	0	1	1	0	0	0	0	0	0	0	0	0	0	0	0	0	0	0	0	0
236	0	0	0	0	0	0	0	0	0	1	0	0	0	1	0	0	0	0	0	0	0	0	0	0
237	0	0	0	0	0	1	1	0	0	0	0	0	0	0	0	0	0	0	0	0	0	0	0	0
238	0	0	0	0	0	1	1	0	0	0	0	0	0	0	0	0	0	0	0	0	0	0	0	0
239	0	0	0	0	0	1	1	0	0	0	0	0	0	0	0	0	0	0	0	0	0	0	0	0
240	0	0	0	0	0	1	1	0	0	0	0	0	0	0	0	0	0	0	0	0	0	0	0	0
241	0	0	0	0	0	1	1	0	0	0	0	0	0	0	0	0	0	0	0	0	0	0	0	0
242	0	0	0	0	0	1	1	0	0	0	0	0	0	0	0	0	0	0	0	0	0	0	0	0
243	0	0	0	0	0	1	1	0	0	0	0	0	0	0	0	0	0	0	0	0	0	0	0	0
244	0	0	0	0	0	1	1	0	0	0	0	0	0	0	0	0	0	0	0	0	0	0	0	0
245	0	0	0	0	0	1	1	0	0	0	0	0	0	0	0	0	0	0	0	0	0	0	0	0
246	0	0	0	0	0	0	0	0	0	0	0	0	0	0	0	0	0	0	0	0	0	0	1	1
247	0	0	0	0	0	1	1	0	0	0	0	0	0	0	0	0	0	0	0	0	0	0	0	0
248	0	0	0	0	0	1	1	0	0	0	0	0	0	0	0	0	0	0	0	0	0	0	0	0
249	0	0	0	0	0	1	1	0	0	0	0	0	0	0	0	0	0	0	0	0	0	0	0	0
250	0	0	0	0	0	1	1	0	0	0	0	0	0	0	0	0	0	0	0	0	0	0	0	0
251	0	0	0	0	0	1	1	0	0	0	0	0	0	0	0	0	0	0	0	0	0	0	0	0
252	0	0	0	0	0	1	1	0	0	0	0	0	0	0	0	0	0	0	0	0	0	0	0	0
253	0	0	0	0	0	1	1	0	0	0	0	0	0	0	0	0	0	0	0	0	0	0	0	0
254	0	0	0	0	0	1	1	0	0	0	0	0	0	0	0	0	0	0	0	0	0	0	0	0
255	0	0	0	0	0	1	1	0	0	0	0	0	0	0	0	0	0	0	0	0	0	0	0	0
256	0	0	0	0	0	0	0	0	0	0	0	0	0	0	0	0	0	0	0	0	0	0	1	1
257	0	0	0	0	0	1	1	0	0	0	0	0	0	0	0	0	0	0	0	0	0	0	0	0
258	0	0	0	0	0	0	0	0	0	0	0	0	0	0	0	0	1	1	0	0	0	0	0	0
259	0	0	0	0	0	0	0	0	0	0	0	0	0	0	0	0	0	0	0	0	0	0	1	1
260	0	0	0	0	0	1	1	0	0	0	0	0	0	0	0	0	0	0	0	0	0	0	0	0
261	0	0	0	0	0	1	1	0	0	0	0	0	0	0	0	0	0	0	0	0	0	0	0	0
262	0	0	0	0	0	0	0	0	0	0	0	0	0	0	0	0	0	0	0	0	0	0	1	1
263	0	0	0	0	0	1	1	0	0	0	0	0	0	0	0	0	0	0	0	0	0	0	0	0
264	0	0	0	0	0	0	0	0	0	0	0	0	0	0	0	0	0	0	0	0	0	0	1	1
265	0	0	0	0	0	1	1	0	0	0	0	0	0	0	0	0	0	0	0	0	0	0	0	0
266	0	0	0	0	0	1	1	0	0	0	0	0	0	0	0	0	0	0	0	0	0	0	0	0
267	0	0	0	0	0	1	1	0	0	0	0	0	0	0	0	0	0	0	0	0	0	0	0	0
268	0	0	0	0	0	1	1	0	0	0	0	0	0	0	0	0	0	0	0	0	0	0	0	0
269	0	0	0	0	0	1	1	0	0	0	0	0	0	0	0	0	0	0	0	0	0	0	0	0
270	0	0	0	0	0	0	0	0	0	0	0	0	0	0	0	1	0	0	0	0	0	1	0	0
271	0	0	0	0	0	1	1	0	0	0	0	0	0	0	0	0	0	0	0	0	0	0	0	0
272	0	0	0	0	0	1	1	0	0	0	0	0	0	0	0	0	0	0	0	0	0	0	0	0
273	0	0	0	0	0	1	1	0	0	0	0	0	0	0	0	0	0	0	0	0	0	0	0	0
274	0	0	0	0	0	1	1	0	0	0	0	0	0	0	0	0	0	0	0	0	0	0	0	0
275	0	0	0	1	0	0	0	1	0	0	0	0	0	0	0	0	0	0	0	0	0	0	0	0
276	0	0	0	0	0	1	1	0	0	0	0	0	0	0	0	0	0	0	0	0	0	0	0	0
277	0	0	0	0	0	1	1	0	0	0	0	0	0	0	0	0	0	0	0	0	0	0	0	0
278	0	0	0	0	0	1	1	0	0	0	0	0	0	0	0	0	0	0	0	0	0	0	0	0
279	0	0	0	0	0	1	1	0	0	0	0	0	0	0	0	0	0	0	0	0	0	0	0	0
280	0	0	0	0	0	1	1	0	0	0	0	0	0	0	0	0	0	0	0	0	0	0	0	0
281	0	0	0	0	0	1	1	0	0	0	0	0	0	0	0	0	0	0	0	0	0	0	0	0
282	0	0	0	0	0	0	0	0	0	0	0	0	0	0	1	0	0	1	0	0	0	0	0	0
283	0	0	0	0	0	0	0	0	0	0	0	0	0	0	0	0	0	0	0	0	1	0	0	1
284	0	0	0	0	0	1	1	0	0	0	0	0	0	0	0	0	0	0	0	0	0	0	0	0
285	0	0	0	0	0	0	0	0	0	0	0	0	0	0	0	0	0	0	0	0	0	0	1	1
286	0	0	0	0	0	1	1	0	0	0	0	0	0	0	0	0	0	0	0	0	0	0	0	0
287	0	0	0	0	0	1	1	0	0	0	0	0	0	0	0	0	0	0	0	0	0	0	0	0
288	1	1	0	0	0	0	0	0	0	0	0	0	0	0	0	0	0	0	0	0	0	0	0	0
289	0	0	0	0	0	1	1	0	0	0	0	0	0	0	0	0	0	0	0	0	0	0	0	0
290	0	0	0	0	0	1	1	0	0	0	0	0	0	0	0	0	0	0	0	0	0	0	0	0
291	0	1	1	0	0	0	0	0	0	0	0	0	0	0	0	0	0	0	0	0	0	0	0	0
292	0	0	0	0	0	1	1	0	0	0	0	0	0	0	0	0	0	0	0	0	0	0	0	0
293	0	0	0	0	0	1	1	0	0	0	0	0	0	0	0	0	0	0	0	0	0	0	0	0
294	0	0	0	0	0	1	1	0	0	0	0	0	0	0	0	0	0	0	0	0	0	0	0	0
295	0	0	0	0	0	0	0	0	0	0	0	0	0	0	0	0	0	0	0	0	0	0	1	1
296	0	0	0	0	0	1	1	0	0	0	0	0	0	0	0	0	0	0	0	0	0	0	0	0
297	0	0	0	0	0	1	1	0	0	0	0	0	0	0	0	0	0	0	0	0	0	0	0	0
298	0	0	0	0	0	1	1	0	0	0	0	0	0	0	0	0	0	0	0	0	0	0	0	0
299	0	0	0	0	0	1	1	0	0	0	0	0	0	0	0	0	0	0	0	0	0	0	0	0
300	0	0	0	0	0	0	0	0	0	0	0	0	0	0	0	0	0	0	0	0	0	0	1	1
301	0	0	0	0	0	1	1	0	0	0	0	0	0	0	0	0	0	0	0	0	0	0	0	0
302	0	0	0	0	0	1	1	0	0	0	0	0	0	0	0	0	0	0	0	0	0	0	0	0
303	0	0	0	0	0	1	1	0	0	0	0	0	0	0	0	0	0	0	0	0	0	0	0	0
304	1	1	0	0	0	0	0	0	0	0	0	0	0	0	0	0	0	0	0	0	0	0	0	0
305	1	1	0	0	0	0	0	0	0	0	0	0	0	0	0	0	0	0	0	0	0	0	0	0
306	0	0	0	0	0	1	1	0	0	0	0	0	0	0	0	0	0	0	0	0	0	0	0	0
307	0	0	0	0	0	1	1	0	0	0	0	0	0	0	0	0	0	0	0	0	0	0	0	0
308	0	0	0	0	0	1	1	0	0	0	0	0	0	0	0	0	0	0	0	0	0	0	0	0
309	0	0	0	0	0	1	1	0	0	0	0	0	0	0	0	0	0	0	0	0	0	0	0	0
310	0	0	0	0	0	1	1	0	0	0	0	0	0	0	0	0	0	0	0	0	0	0	0	0
311	0	0	0	0	0	1	1	0	0	0	0	0	0	0	0	0	0	0	0	0	0	0	0	0
312	0	0	0	0	0	1	1	0	0	0	0	0	0	0	0	0	0	0	0	0	0	0	0	0
313	0	0	0	0	0	1	1	0	0	0	0	0	0	0	0	0	0	0	0	0	0	0	0	0
314	0	0	0	0	0	1	1	0	0	0	0	0	0	0	0	0	0	0	0	0	0	0	0	0
315	0	0	0	0	0	1	1	0	0	0	0	0	0	0	0	0	0	0	0	0	0	0	0	0
316	0	0	0	0	0	1	1	0	0	0	0	0	0	0	0	0	0	0	0	0	0	0	0	0
317	0	0	0	0	0	1	1	0	0	0	0	0	0	0	0	0	0	0	0	0	0	0	0	0
318	0	0	0	0	0	1	1	0	0	0	0	0	0	0	0	0	0	0	0	0	0	0	0	0
319	0	0	0	0	0	1	1	0	0	0	0	0	0	0	0	0	0	0	0	0	0	0	0	0
320	0	0	0	0	0	0	0	0	0	0	0	0	0	0	0	0	0	0	0	0	0	0	1	1
321	0	0	0	0	0	1	1	0	0	0	0	0	0	0	0	0	0	0	0	0	0	0	0	0
322	0	0	0	0	0	1	1	0	0	0	0	0	0	0	0	0	0	0	0	0	0	0	0	0
323	0	0	0	0	0	0	0	0	0	0	0	0	0	0	0	0	0	0	0	0	0	0	1	1
324	0	0	0	0	0	1	1	0	0	0	0	0	0	0	0	0	0	0	0	0	0	0	0	0
325	0	0	0	0	0	1	1	0	0	0	0	0	0	0	0	0	0	0	0	0	0	0	0	0
326	0	0	0	0	0	1	1	0	0	0	0	0	0	0	0	0	0	0	0	0	0	0	0	0
327	0	0	0	0	0	0	0	0	0	0	0	0	0	0	0	1	1	0	0	0	0	0	0	0
328	0	0	0	0	0	1	1	0	0	0	0	0	0	0	0	0	0	0	0	0	0	0	0	0
329	0	0	0	0	0	1	1	0	0	0	0	0	0	0	0	0	0	0	0	0	0	0	0	0
330	0	0	0	0	0	1	1	0	0	0	0	0	0	0	0	0	0	0	0	0	0	0	0	0
331	0	0	0	0	0	1	1	0	0	0	0	0	0	0	0	0	0	0	0	0	0	0	0	0
332	0	0	0	0	0	0	0	0	0	0	0	0	0	0	0	0	0	0	0	0	0	0	1	1
333	0	0	0	0	0	1	1	0	0	0	0	0	0	0	0	0	0	0	0	0	0	0	0	0
334	0	0	0	0	1	0	0	0	0	0	0	0	0	0	0	0	0	0	0	0	1	0	0	0
335	0	0	0	0	0	1	1	0	0	0	0	0	0	0	0	0	0	0	0	0	0	0	0	0
336	0	0	0	0	0	0	0	0	0	0	0	0	0	0	0	0	1	0	0	0	1	0	0	0
337	0	0	0	0	0	0	0	0	0	0	0	0	0	0	0	0	0	0	0	0	0	0	1	1
338	0	0	0	0	0	1	1	0	0	0	0	0	0	0	0	0	0	0	0	0	0	0	0	0
339	0	0	0	0	0	1	1	0	0	0	0	0	0	0	0	0	0	0	0	0	0	0	0	0
340	0	0	0	0	0	0	0	0	0	0	0	0	0	0	0	0	1	1	0	0	0	0	0	0
341	0	0	0	0	0	1	1	0	0	0	0	0	0	0	0	0	0	0	0	0	0	0	0	0
342	0	0	0	0	0	1	1	0	0	0	0	0	0	0	0	0	0	0	0	0	0	0	0	0
343	0	0	0	0	0	1	1	0	0	0	0	0	0	0	0	0	0	0	0	0	0	0	0	0
344	0	0	0	0	0	0	0	0	0	0	0	0	0	0	0	0	0	0	0	0	0	0	1	1
345	0	0	0	0	0	0	0	0	0	0	0	0	0	0	0	0	0	0	0	0	0	0	1	1
346	0	0	0	1	0	0	0	1	0	0	0	0	0	0	0	0	0	0	0	0	0	0	0	0
347	0	0	0	0	0	1	1	0	0	0	0	0	0	0	0	0	0	0	0	0	0	0	0	0
348	0	0	0	0	0	0	0	0	0	0	0	0	0	0	0	0	1	1	0	0	0	0	0	0
349	0	0	0	0	0	1	1	0	0	0	0	0	0	0	0	0	0	0	0	0	0	0	0	0
350	0	0	0	0	0	1	1	0	0	0	0	0	0	0	0	0	0	0	0	0	0	0	0	0
351	0	0	0	0	0	1	1	0	0	0	0	0	0	0	0	0	0	0	0	0	0	0	0	0
352	0	0	0	0	0	0	0	0	0	0	0	0	0	0	0	0	0	0	0	0	0	1	1	0
353	0	0	0	0	0	1	1	0	0	0	0	0	0	0	0	0	0	0	0	0	0	0	0	0
354	0	0	0	0	0	1	1	0	0	0	0	0	0	0	0	0	0	0	0	0	0	0	0	0
355	0	0	0	0	0	1	1	0	0	0	0	0	0	0	0	0	0	0	0	0	0	0	0	0
356	0	0	0	0	0	0	0	0	0	0	0	0	0	0	0	0	0	0	0	0	0	1	1	0
357	0	1	1	0	0	0	0	0	0	0	0	0	0	0	0	0	0	0	0	0	0	0	0	0
358	0	0	0	0	0	1	1	0	0	0	0	0	0	0	0	0	0	0	0	0	0	0	0	0
359	0	0	0	0	0	0	0	0	0	0	0	0	0	0	0	0	0	0	0	0	0	1	0	1
360	0	0	0	0	0	0	0	0	0	0	0	0	0	0	0	0	1	1	0	0	0	0	0	0
361	0	0	0	0	0	1	1	0	0	0	0	0	0	0	0	0	0	0	0	0	0	0	0	0
362	0	0	0	0	0	1	1	0	0	0	0	0	0	0	0	0	0	0	0	0	0	0	0	0
363	0	0	0	0	0	1	1	0	0	0	0	0	0	0	0	0	0	0	0	0	0	0	0	0
364	0	0	0	0	0	0	0	0	0	0	0	0	0	0	0	0	0	0	0	0	0	0	1	1
365	0	0	0	0	0	0	0	0	0	0	0	0	0	0	0	0	0	0	0	0	0	0	1	1
366	0	0	0	0	0	1	1	0	0	0	0	0	0	0	0	0	0	0	0	0	0	0	0	0
367	0	0	0	0	0	1	1	0	0	0	0	0	0	0	0	0	0	0	0	0	0	0	0	0
368	0	0	0	0	0	1	1	0	0	0	0	0	0	0	0	0	0	0	0	0	0	0	0	0
369	0	0	0	0	0	1	1	0	0	0	0	0	0	0	0	0	0	0	0	0	0	0	0	0
370	0	0	0	0	0	0	0	0	0	0	0	0	0	0	0	0	0	0	0	0	0	1	0	1
371	0	0	0	0	0	1	1	0	0	0	0	0	0	0	0	0	0	0	0	0	0	0	0	0
372	0	0	0	0	0	1	1	0	0	0	0	0	0	0	0	0	0	0	0	0	0	0	0	0
373	0	0	0	0	0	1	1	0	0	0	0	0	0	0	0	0	0	0	0	0	0	0	0	0
374	0	0	0	0	0	1	1	0	0	0	0	0	0	0	0	0	0	0	0	0	0	0	0	0
375	0	0	0	0	0	1	1	0	0	0	0	0	0	0	0	0	0	0	0	0	0	0	0	0
376	0	0	0	0	0	1	1	0	0	0	0	0	0	0	0	0	0	0	0	0	0	0	0	0
377	0	0	0	0	0	1	1	0	0	0	0	0	0	0	0	0	0	0	0	0	0	0	0	0
378	0	0	0	0	0	1	1	0	0	0	0	0	0	0	0	0	0	0	0	0	0	0	0	0
379	0	0	0	0	0	0	0	0	0	0	0	0	0	0	0	0	0	0	0	0	0	0	1	1
380	0	0	0	0	0	1	1	0	0	0	0	0	0	0	0	0	0	0	0	0	0	0	0	0
381	0	0	0	1	0	0	0	0	0	0	0	0	0	0	0	0	0	0	0	1	0	0	0	0
382	0	0	0	1	0	0	0	0	1	0	0	0	0	0	0	0	0	0	0	0	0	0	0	0
383	0	0	0	0	0	0	0	0	0	0	0	0	0	0	0	0	0	0	0	0	0	1	1	0
384	0	0	0	0	0	1	1	0	0	0	0	0	0	0	0	0	0	0	0	0	0	0	0	0
385	1	1	0	0	0	0	0	0	0	0	0	0	0	0	0	0	0	0	0	0	0	0	0	0
386	0	0	0	0	0	1	1	0	0	0	0	0	0	0	0	0	0	0	0	0	0	0	0	0
387	0	0	0	0	1	0	0	0	0	0	0	0	0	0	1	0	0	0	0	0	0	0	0	0
388	0	0	0	0	0	1	1	0	0	0	0	0	0	0	0	0	0	0	0	0	0	0	0	0
389	0	0	0	0	0	0	0	0	0	0	0	0	0	0	0	1	1	0	0	0	0	0	0	0
390	0	0	0	0	0	1	1	0	0	0	0	0	0	0	0	0	0	0	0	0	0	0	0	0
391	0	0	0	0	0	1	1	0	0	0	0	0	0	0	0	0	0	0	0	0	0	0	0	0
392	0	0	0	0	0	1	1	0	0	0	0	0	0	0	0	0	0	0	0	0	0	0	0	0
393	0	0	0	0	0	1	1	0	0	0	0	0	0	0	0	0	0	0	0	0	0	0	0	0
394	0	0	0	0	0	1	1	0	0	0	0	0	0	0	0	0	0	0	0	0	0	0	0	0
395	0	0	0	0	0	1	1	0	0	0	0	0	0	0	0	0	0	0	0	0	0	0	0	0
396	0	0	0	0	0	1	1	0	0	0	0	0	0	0	0	0	0	0	0	0	0	0	0	0
397	0	0	0	1	0	0	0	1	0	0	0	0	0	0	0	0	0	0	0	0	0	0	0	0
398	0	0	0	0	0	0	0	0	0	0	0	0	0	0	0	0	0	0	0	0	0	1	1	0
399	0	0	0	0	0	1	1	0	0	0	0	0	0	0	0	0	0	0	0	0	0	0	0	0
400	0	0	0	0	0	1	1	0	0	0	0	0	0	0	0	0	0	0	0	0	0	0	0	0
401	0	0	0	0	0	1	1	0	0	0	0	0	0	0	0	0	0	0	0	0	0	0	0	0
402	0	0	0	0	0	1	1	0	0	0	0	0	0	0	0	0	0	0	0	0	0	0	0	0
403	0	0	0	0	0	1	1	0	0	0	0	0	0	0	0	0	0	0	0	0	0	0	0	0
404	0	0	0	0	0	1	1	0	0	0	0	0	0	0	0	0	0	0	0	0	0	0	0	0
405	0	0	0	0	0	1	1	0	0	0	0	0	0	0	0	0	0	0	0	0	0	0	0	0
406	0	0	0	0	0	0	0	0	0	0	0	0	0	0	0	0	0	0	0	0	0	0	1	1
407	0	0	0	0	0	0	0	0	0	0	0	0	0	0	0	1	1	0	0	0	0	0	0	0
408	0	0	0	0	1	0	0	0	0	0	0	0	0	0	0	0	0	1	0	0	0	0	0	0
409	0	0	0	0	0	0	0	0	0	0	0	0	0	0	1	0	0	0	0	0	0	0	1	0
410	0	0	0	0	0	1	1	0	0	0	0	0	0	0	0	0	0	0	0	0	0	0	0	0
411	0	0	0	0	0	1	1	0	0	0	0	0	0	0	0	0	0	0	0	0	0	0	0	0
412	0	0	0	0	0	1	1	0	0	0	0	0	0	0	0	0	0	0	0	0	0	0	0	0
413	0	0	0	0	0	1	1	0	0	0	0	0	0	0	0	0	0	0	0	0	0	0	0	0
414	0	0	0	0	0	0	0	0	0	0	0	0	0	0	0	1	1	0	0	0	0	0	0	0
415	0	0	0	0	0	1	1	0	0	0	0	0	0	0	0	0	0	0	0	0	0	0	0	0
416	0	0	0	0	0	1	1	0	0	0	0	0	0	0	0	0	0	0	0	0	0	0	0	0
417	0	0	0	0	0	1	1	0	0	0	0	0	0	0	0	0	0	0	0	0	0	0	0	0
418	0	0	0	0	0	1	1	0	0	0	0	0	0	0	0	0	0	0	0	0	0	0	0	0
419	0	0	0	0	0	0	0	0	0	0	0	0	0	0	0	0	1	0	0	0	0	0	1	0
420	0	0	0	0	0	0	0	0	0	0	0	0	0	0	0	0	1	1	0	0	0	0	0	0
421	0	0	0	0	0	1	1	0	0	0	0	0	0	0	0	0	0	0	0	0	0	0	0	0
422	0	0	0	0	0	0	0	0	0	0	0	0	0	0	0	0	1	1	0	0	0	0	0	0
423	0	0	0	0	1	0	0	0	0	0	0	0	0	0	0	0	0	0	0	0	1	0	0	0
424	0	0	0	0	0	0	0	0	0	0	0	0	0	0	0	0	0	0	0	0	1	0	0	1
425	0	0	0	0	1	0	0	0	0	0	0	0	0	0	0	0	0	0	0	0	1	0	0	0
426	0	0	0	0	0	0	0	0	0	0	0	0	0	0	0	0	0	0	0	0	1	0	0	1
427	0	0	0	0	0	1	1	0	0	0	0	0	0	0	0	0	0	0	0	0	0	0	0	0
428	0	0	0	0	0	1	1	0	0	0	0	0	0	0	0	0	0	0	0	0	0	0	0	0
429	0	0	0	0	0	1	1	0	0	0	0	0	0	0	0	0	0	0	0	0	0	0	0	0
430	0	0	0	0	0	1	1	0	0	0	0	0	0	0	0	0	0	0	0	0	0	0	0	0
431	0	0	0	0	0	1	1	0	0	0	0	0	0	0	0	0	0	0	0	0	0	0	0	0
432	0	0	0	0	0	1	1	0	0	0	0	0	0	0	0	0	0	0	0	0	0	0	0	0
433	0	0	0	0	0	0	0	0	0	0	0	0	0	0	1	0	0	0	0	0	0	0	1	0
434	0	0	0	0	0	1	1	0	0	0	0	0	0	0	0	0	0	0	0	0	0	0	0	0
435	1	0	1	0	0	0	0	0	0	0	0	0	0	0	0	0	0	0	0	0	0	0	0	0
436	0	0	0	0	0	1	1	0	0	0	0	0	0	0	0	0	0	0	0	0	0	0	0	0
437	0	0	0	0	2	0	0	0	0	0	0	0	0	0	0	0	0	0	0	0	0	0	0	0
438	0	0	0	0	0	1	1	0	0	0	0	0	0	0	0	0	0	0	0	0	0	0	0	0
439	0	0	0	0	0	0	0	0	0	0	0	0	0	0	0	0	1	1	0	0	0	0	0	0
440	0	0	0	0	0	1	1	0	0	0	0	0	0	0	0	0	0	0	0	0	0	0	0	0
441	0	0	0	0	0	1	1	0	0	0	0	0	0	0	0	0	0	0	0	0	0	0	0	0
442	0	0	0	0	0	1	1	0	0	0	0	0	0	0	0	0	0	0	0	0	0	0	0	0
443	0	0	0	0	0	0	0	0	0	0	0	0	0	0	0	0	0	0	0	0	0	1	1	0
444	0	0	0	0	0	1	1	0	0	0	0	0	0	0	0	0	0	0	0	0	0	0	0	0
445	0	0	0	0	0	1	1	0	0	0	0	0	0	0	0	0	0	0	0	0	0	0	0	0
446	0	0	0	0	0	1	1	0	0	0	0	0	0	0	0	0	0	0	0	0	0	0	0	0
447	0	1	0	0	0	0	0	0	1	0	0	0	0	0	0	0	0	0	0	0	0	0	0	0
448	0	0	0	0	0	1	1	0	0	0	0	0	0	0	0	0	0	0	0	0	0	0	0	0
449	0	0	0	0	0	1	1	0	0	0	0	0	0	0	0	0	0	0	0	0	0	0	0	0
450	0	0	0	0	0	1	1	0	0	0	0	0	0	0	0	0	0	0	0	0	0	0	0	0
451	0	0	0	0	0	1	1	0	0	0	0	0	0	0	0	0	0	0	0	0	0	0	0	0
452	0	0	0	0	0	1	1	0	0	0	0	0	0	0	0	0	0	0	0	0	0	0	0	0
453	0	0	0	0	0	1	1	0	0	0	0	0	0	0	0	0	0	0	0	0	0	0	0	0
454	0	0	0	0	0	1	1	0	0	0	0	0	0	0	0	0	0	0	0	0	0	0	0	0
455	0	0	0	0	0	1	1	0	0	0	0	0	0	0	0	0	0	0	0	0	0	0	0	0
456	0	0	0	0	0	1	1	0	0	0	0	0	0	0	0	0	0	0	0	0	0	0	0	0
457	0	0	0	0	0	1	1	0	0	0	0	0	0	0	0	0	0	0	0	0	0	0	0	0
458	0	0	0	0	0	0	0	0	0	0	0	0	0	0	0	1	0	0	1	0	0	0	0	0
459	0	0	0	0	0	1	1	0	0	0	0	0	0	0	0	0	0	0	0	0	0	0	0	0
460	0	0	0	0	0	1	1	0	0	0	0	0	0	0	0	0	0	0	0	0	0	0	0	0
461	0	0	0	0	0	1	1	0	0	0	0	0	0	0	0	0	0	0	0	0	0	0	0	0
462	0	0	0	0	0	0	0	0	0	0	0	0	0	0	1	0	0	0	1	0	0	0	0	0
463	0	0	0	0	0	0	0	0	0	0	0	0	0	0	0	0	0	0	1	0	1	0	0	0
464	0	0	0	0	0	1	1	0	0	0	0	0	0	0	0	0	0	0	0	0	0	0	0	0
465	0	0	0	0	0	1	1	0	0	0	0	0	0	0	0	0	0	0	0	0	0	0	0	0
466	0	0	0	0	0	0	0	0	0	0	0	0	0	0	0	0	1	1	0	0	0	0	0	0
467	0	0	0	0	1	0	0	0	0	0	0	0	0	0	0	0	0	0	0	0	1	0	0	0
468	0	0	0	0	0	0	0	0	0	0	0	0	0	1	0	0	0	0	0	0	0	1	0	0
469	1	1	0	0	0	0	0	0	0	0	0	0	0	0	0	0	0	0	0	0	0	0	0	0
470	0	0	0	0	0	1	1	0	0	0	0	0	0	0	0	0	0	0	0	0	0	0	0	0
471	0	0	0	0	0	0	0	0	0	0	0	0	0	0	0	1	0	0	1	0	0	0	0	0
472	0	0	0	0	1	0	0	0	0	0	0	0	0	0	0	0	0	0	0	0	1	0	0	0
473	0	0	0	0	0	1	1	0	0	0	0	0	0	0	0	0	0	0	0	0	0	0	0	0
474	1	0	1	0	0	0	0	0	0	0	0	0	0	0	0	0	0	0	0	0	0	0	0	0
475	0	0	0	0	0	1	1	0	0	0	0	0	0	0	0	0	0	0	0	0	0	0	0	0
476	0	0	0	0	0	0	0	0	0	1	0	0	1	0	0	0	0	0	0	0	0	0	0	0
477	0	0	0	0	0	0	0	0	0	1	0	0	1	0	0	0	0	0	0	0	0	0	0	0
478	0	0	0	0	0	0	0	0	0	1	1	0	0	0	0	0	0	0	0	0	0	0	0	0
479	0	0	0	0	1	0	0	0	0	0	0	0	0	0	0	0	0	0	0	0	0	0	0	0
480	0	0	0	1	0	0	0	0	0	0	0	0	0	0	0	0	0	0	0	0	0	0	0	0
481	0	0	0	0	0	0	0	0	0	0	0	0	0	0	0	0	1	0	0	0	0	0	0	0
482	0	0	0	0	1	0	0	0	0	0	0	0	0	0	0	0	0	0	0	0	0	0	0	0
483	0	0	0	0	0	0	0	0	0	0	0	0	0	0	0	0	0	0	0	0	0	0	0	1
484	0	0	0	0	1	0	0	0	0	0	0	0	0	0	0	0	0	0	0	0	0	0	0	0
485	0	0	0	0	1	0	0	0	0	0	0	0	0	0	0	0	0	0	0	0	0	0	0	0
486	0	0	0	0	1	0	0	0	0	0	0	0	0	0	0	0	0	0	0	0	0	0	0	0
487	0	0	0	0	0	0	0	0	0	0	0	0	0	0	0	0	0	0	0	0	0	1	0	0
488	0	0	0	0	1	0	0	0	0	0	0	0	0	0	0	0	0	0	0	0	0	0	0	0
489	0	0	0	1	0	0	0	0	0	0	0	0	0	0	0	0	0	0	0	0	0	0	0	0
490	0	0	0	0	0	0	0	0	0	0	0	0	0	0	0	0	0	0	0	0	0	1	0	0
491	0	0	0	0	1	0	0	0	0	0	0	0	0	0	0	0	0	0	0	0	0	0	0	0
492	0	0	0	0	1	0	0	0	0	0	0	0	0	0	0	0	0	0	0	0	0	0	0	0
493	0	0	0	0	0	0	0	0	0	0	0	0	0	0	0	0	0	0	0	0	0	1	0	0
494	0	0	0	0	0	0	0	0	0	0	0	0	0	1	0	0	0	0	0	0	0	0	0	0
495	0	0	0	0	0	0	0	1	0	0	0	0	0	0	0	0	0	0	0	0	0	0	0	0
496	0	0	0	0	1	0	0	0	0	0	0	0	0	0	0	0	0	0	0	0	0	0	0	0
497	0	0	0	1	0	0	0	0	0	0	0	0	0	0	0	0	0	0	0	0	0	0	0	0
498	0	0	0	1	0	0	0	0	0	0	0	0	0	0	0	0	0	0	0	0	0	0	0	0
499	0	0	0	0	0	0	0	0	0	0	0	0	0	1	0	0	0	0	0	0	0	0	0	0
500	0	0	0	1	0	0	0	0	0	0	0	0	0	0	0	0	0	0	0	0	0	0	0	0
501	0	0	0	1	0	0	0	0	0	0	0	0	0	0	0	0	0	0	0	0	0	0	0	0
502	0	0	0	0	0	0	0	0	1	0	0	0	0	0	0	0	0	0	0	0	0	0	0	0
503	0	0	0	0	0	0	0	0	0	0	0	0	0	0	0	0	0	0	0	0	0	0	1	0
504	0	0	0	0	1	0	0	0	0	0	0	0	0	0	0	0	0	0	0	0	0	0	0	0
505	0	0	0	0	0	0	0	0	0	0	0	0	0	1	0	0	0	0	0	0	0	0	0	0
506	0	0	0	1	0	0	0	0	0	0	0	0	0	0	0	0	0	0	0	0	0	0	0	0
507	0	0	0	0	0	0	0	0	0	0	0	0	0	0	0	1	0	0	0	0	0	0	0	0
508	0	0	0	0	1	0	0	0	0	0	0	0	0	0	0	0	0	0	0	0	0	0	0	0
509	0	0	0	0	0	0	0	0	0	0	0	0	0	0	1	0	0	0	0	0	0	0	0	0
510	0	0	0	1	0	0	0	0	0	0	0	0	0	0	0	0	0	0	0	0	0	0	0	0
511	0	0	0	1	0	0	0	0	0	0	0	0	0	0	0	0	0	0	0	0	0	0	0	0
512	0	0	0	0	0	0	0	0	0	0	0	0	0	0	0	0	0	0	0	1	0	0	0	0
513	0	0	0	0	0	0	0	0	0	0	0	0	0	0	0	0	0	1	0	0	0	0	0	0
514	0	0	0	0	0	0	0	0	0	0	0	0	0	1	0	0	0	0	0	0	0	0	0	0
515	0	0	0	0	0	0	0	0	0	0	0	0	0	0	0	0	0	0	0	0	0	0	1	0
516	0	0	0	0	1	0	0	0	0	0	0	0	0	0	0	0	0	0	0	0	0	0	0	0
517	0	0	0	0	0	0	0	0	0	0	0	0	0	0	0	0	0	0	0	0	0	0	1	0
518	0	0	0	0	1	0	0	0	0	0	0	0	0	0	0	0	0	0	0	0	0	0	0	0
519	0	0	0	0	0	0	0	0	0	0	0	0	0	0	1	0	0	0	0	0	0	0	0	0
520	0	0	0	0	0	0	0	0	0	0	0	0	0	0	0	0	0	0	0	0	0	1	0	0
521	0	0	0	0	0	0	0	0	0	0	0	0	0	1	0	0	0	0	0	0	0	0	0	0
522	0	0	0	0	0	0	0	0	0	0	0	0	0	0	0	0	0	0	0	0	0	1	0	0
523	0	0	0	0	0	0	0	0	0	0	0	0	0	0	0	0	0	0	0	0	0	0	0	1
524	0	0	0	0	0	0	0	0	0	1	0	0	0	0	0	0	0	0	0	0	0	0	0	0
525	0	0	0	0	0	0	0	0	0	0	0	0	0	1	0	0	0	0	0	0	0	0	0	0
526	0	0	0	0	1	0	0	0	0	0	0	0	0	0	0	0	0	0	0	0	0	0	0	0
527	0	0	0	0	0	0	0	0	0	0	0	0	0	0	0	1	0	0	0	0	0	0	0	0
528	0	0	0	0	0	0	0	0	0	0	0	0	0	0	0	0	1	0	0	0	0	0	0	0
529	0	0	1	0	0	0	0	0	0	0	0	0	0	0	0	0	0	0	0	0	0	0	0	0
530	0	0	0	1	0	0	0	0	0	0	0	0	0	0	0	0	0	0	0	0	0	0	0	0
531	0	0	0	0	0	0	0	0	0	0	1	0	0	0	0	0	0	0	0	0	0	0	0	0
532	0	0	0	0	0	0	0	0	0	0	0	0	0	0	0	0	0	0	0	0	0	0	1	0
533	0	0	0	0	0	0	0	0	0	0	0	0	0	0	0	1	0	0	0	0	0	0	0	0
534	0	0	0	0	0	0	0	0	0	0	0	0	0	0	0	0	0	0	0	0	0	0	1	0
535	0	0	0	0	0	0	0	0	0	0	0	0	0	0	0	0	0	0	0	0	0	0	1	0
536	0	0	0	1	0	0	0	0	0	0	0	0	0	0	0	0	0	0	0	0	0	0	0	0
537	0	0	0	1	0	0	0	0	0	0	0	0	0	0	0	0	0	0	0	0	0	0	0	0
538	0	0	1	0	0	0	0	0	0	0	0	0	0	0	0	0	0	0	0	0	0	0	0	0
539	0	0	0	0	0	0	0	0	0	0	0	0	0	0	0	1	0	0	0	0	0	0	0	0
540	0	0	0	1	0	0	0	0	0	0	0	0	0	0	0	0	0	0	0	0	0	0	0	0
541	0	0	0	0	1	0	0	0	0	0	0	0	0	0	0	0	0	0	0	0	0	0	0	0
542	0	0	0	0	0	0	0	0	0	0	0	0	0	0	0	0	0	0	0	1	0	0	0	0
543	0	0	0	0	0	0	0	0	0	0	0	0	0	0	0	0	0	0	0	0	0	1	0	0
544	0	0	0	1	0	0	0	0	0	0	0	0	0	0	0	0	0	0	0	0	0	0	0	0
545	0	0	0	0	0	0	0	0	0	0	0	0	0	0	0	0	0	0	0	0	0	0	1	0
546	0	0	1	0	0	0	0	0	0	0	0	0	0	0	0	0	0	0	0	0	0	0	0	0
547	0	0	0	1	0	0	0	0	0	0	0	0	0	0	0	0	0	0	0	0	0	0	0	0
548	0	0	0	1	0	0	0	0	0	0	0	0	0	0	0	0	0	0	0	0	0	0	0	0
549	0	0	0	0	0	0	0	0	0	0	0	0	0	0	0	0	0	0	0	0	0	1	0	0
550	0	0	0	0	0	0	0	0	0	0	0	0	0	0	0	0	0	0	0	0	0	0	1	0
551	0	0	0	0	0	0	0	0	0	0	0	0	0	0	0	0	0	0	0	0	1	0	0	0
552	0	0	0	1	0	0	0	0	0	0	0	0	0	0	0	0	0	0	0	0	0	0	0	0
553	0	0	0	0	0	0	0	0	0	0	0	0	0	0	0	0	0	0	0	0	0	0	0	1
554	0	0	0	0	1	0	0	0	0	0	0	0	0	0	0	0	0	0	0	0	0	0	0	0
555	0	0	0	1	0	0	0	0	0	0	0	0	0	0	0	0	0	0	0	0	0	0	0	0
556	0	0	0	0	0	0	0	0	0	0	0	0	0	0	0	0	0	0	0	1	0	0	0	0
557	0	0	0	0	1	0	0	0	0	0	0	0	0	0	0	0	0	0	0	0	0	0	0	0
558	0	0	0	1	0	0	0	0	0	0	0	0	0	0	0	0	0	0	0	0	0	0	0	0
559	0	0	0	0	1	0	0	0	0	0	0	0	0	0	0	0	0	0	0	0	0	0	0	0
560	0	0	0	0	0	0	0	0	0	0	0	0	0	0	0	0	0	0	0	0	0	0	1	0
561	0	0	0	0	0	0	0	0	0	0	0	0	0	0	0	0	1	0	0	0	0	0	0	0
562	0	0	0	0	0	0	0	0	1	0	0	0	0	0	0	0	0	0	0	0	0	0	0	0
563	0	0	0	0	0	0	0	0	0	0	0	0	0	1	0	0	0	0	0	0	0	0	0	0
564	0	0	0	0	1	0	0	0	0	0	0	0	0	0	0	0	0	0	0	0	0	0	0	0
565	0	0	0	0	0	0	0	0	0	0	0	0	0	1	0	0	0	0	0	0	0	0	0	0
566	0	0	0	0	0	0	0	0	0	0	0	0	0	0	0	0	0	0	0	0	0	0	1	0
567	0	0	0	0	0	0	0	0	0	0	0	0	0	0	0	0	0	0	0	0	0	0	0	1
568	0	0	0	0	0	0	0	0	0	0	0	0	0	1	0	0	0	0	0	0	0	0	0	0
569	0	0	0	0	0	0	0	0	0	0	0	0	0	0	0	0	0	0	0	0	0	0	0	1
570	0	0	1	0	0	0	0	0	0	0	0	0	0	0	0	0	0	0	0	0	0	0	0	0
571	0	0	0	0	0	0	0	0	0	0	0	0	0	0	0	0	0	1	0	0	0	0	0	0
572	0	0	0	1	0	0	0	0	0	0	0	0	0	0	0	0	0	0	0	0	0	0	0	0
573	0	0	0	1	0	0	0	0	0	0	0	0	0	0	0	0	0	0	0	0	0	0	0	0
574	0	0	0	0	1	0	0	0	0	0	0	0	0	0	0	0	0	0	0	0	0	0	0	0
575	0	0	0	0	1	0	0	0	0	0	0	0	0	0	0	0	0	0	0	0	0	0	0	0
576	0	0	0	0	0	0	0	0	0	0	0	0	0	0	0	0	0	0	0	0	0	0	1	0
577	0	0	0	0	1	0	0	0	0	0	0	0	0	0	0	0	0	0	0	0	0	0	0	0
578	0	0	0	0	0	0	0	0	0	0	0	0	0	0	0	0	1	0	0	0	0	0	0	0
579	0	0	0	0	0	0	0	0	0	0	0	0	0	0	0	0	0	0	0	0	0	0	1	0
580	0	0	0	0	0	0	0	0	0	0	0	0	0	0	0	0	0	0	0	0	0	0	1	0
581	0	0	0	0	1	0	0	0	0	0	0	0	0	0	0	0	0	0	0	0	0	0	0	0
582	0	0	0	0	0	0	0	0	1	0	0	0	0	0	0	0	0	0	0	0	0	0	0	0
583	0	1	0	0	0	0	0	0	0	0	0	0	0	0	0	0	0	0	0	0	0	0	0	0
584	0	0	0	0	0	0	0	0	0	0	0	0	0	1	0	0	0	0	0	0	0	0	0	0
585	0	0	0	1	0	0	0	0	0	0	0	0	0	0	0	0	0	0	0	0	0	0	0	0
586	0	0	0	0	0	0	0	0	0	0	0	0	0	0	0	0	0	0	0	0	0	0	1	0
587	0	0	0	1	0	0	0	0	0	0	0	0	0	0	0	0	0	0	0	0	0	0	0	0
588	0	0	0	0	0	0	0	0	0	0	0	0	0	0	0	0	0	0	0	0	0	1	0	0
589	0	0	0	1	0	0	0	0	0	0	0	0	0	0	0	0	0	0	0	0	0	0	0	0
590	1	0	0	0	0	0	0	0	0	0	0	0	0	0	0	0	0	0	0	0	0	0	0	0
591	0	0	0	0	1	0	0	0	0	0	0	0	0	0	0	0	0	0	0	0	0	0	0	0
592	0	0	0	0	0	0	0	0	0	0	0	0	0	0	0	0	0	0	0	1	0	0	0	0
593	0	0	0	0	1	0	0	0	0	0	0	0	0	0	0	0	0	0	0	0	0	0	0	0
594	0	0	0	1	0	0	0	0	0	0	0	0	0	0	0	0	0	0	0	0	0	0	0	0
595	0	0	0	0	1	0	0	0	0	0	0	0	0	0	0	0	0	0	0	0	0	0	0	0
596	0	0	0	0	0	0	0	0	0	0	0	0	0	0	0	0	0	0	0	0	0	1	0	0
597	0	0	0	1	0	0	0	0	0	0	0	0	0	0	0	0	0	0	0	0	0	0	0	0
598	0	0	0	0	0	0	0	0	0	0	0	0	0	0	0	0	0	0	0	0	0	0	1	0
599	0	0	0	1	0	0	0	0	0	0	0	0	0	0	0	0	0	0	0	0	0	0	0	0
600	0	0	0	0	0	0	0	0	0	0	0	0	0	0	0	0	0	0	0	0	0	0	1	0
601	0	0	0	1	0	0	0	0	0	0	0	0	0	0	0	0	0	0	0	0	0	0	0	0
602	0	1	0	0	0	0	0	0	0	0	0	0	0	0	0	0	0	0	0	0	0	0	0	0
603	0	0	0	0	0	0	0	0	0	0	0	0	0	0	0	0	0	0	0	0	0	0	1	0
604	0	0	0	0	0	0	0	0	1	0	0	0	0	0	0	0	0	0	0	0	0	0	0	0
605	0	0	0	0	1	0	0	0	0	0	0	0	0	0	0	0	0	0	0	0	0	0	0	0
606	0	0	0	1	0	0	0	0	0	0	0	0	0	0	0	0	0	0	0	0	0	0	0	0
607	0	0	0	0	0	0	0	0	0	0	0	0	0	0	0	0	0	0	0	0	0	0	1	0
608	0	0	0	0	0	0	0	0	0	1	0	0	0	0	0	0	0	0	0	0	0	0	0	0
609	0	0	0	0	0	0	0	0	0	0	0	0	0	0	0	0	0	0	0	0	0	0	1	0
610	0	0	0	1	0	0	0	0	0	0	0	0	0	0	0	0	0	0	0	0	0	0	0	0
611	0	0	0	0	0	0	0	0	0	0	0	0	0	0	0	0	0	0	0	0	1	0	0	0
612	0	0	0	1	0	0	0	0	0	0	0	0	0	0	0	0	0	0	0	0	0	0	0	0
613	0	0	0	1	0	0	0	0	0	0	0	0	0	0	0	0	0	0	0	0	0	0	0	0
614	0	0	0	0	0	0	0	0	0	0	0	0	0	0	0	0	0	0	0	0	0	1	0	0
615	0	0	0	0	0	0	0	1	0	0	0	0	0	0	0	0	0	0	0	0	0	0	0	0
616	0	0	0	0	0	0	0	1	0	0	0	0	0	0	0	0	0	0	0	0	0	0	0	0
617	0	0	0	0	0	0	0	0	0	0	0	0	0	0	0	0	0	0	0	0	0	1	0	0
618	0	0	0	1	0	0	0	0	0	0	0	0	0	0	0	0	0	0	0	0	0	0	0	0
619	0	0	0	0	0	0	0	0	0	0	0	0	0	0	0	0	0	0	0	0	0	0	0	1
620	0	0	1	0	0	0	0	0	0	0	0	0	0	0	0	0	0	0	0	0	0	0	0	0
621	0	0	0	1	0	0	0	0	0	0	0	0	0	0	0	0	0	0	0	0	0	0	0	0
622	0	0	0	0	0	0	0	0	1	0	0	0	0	0	0	0	0	0	0	0	0	0	0	0
623	0	0	0	0	0	0	0	0	0	0	0	0	0	0	0	1	0	0	0	0	0	0	0	0
624	0	0	0	0	1	0	0	0	0	0	0	0	0	0	0	0	0	0	0	0	0	0	0	0
625	0	0	0	0	0	0	0	0	0	0	0	0	0	0	0	0	0	0	0	0	0	1	0	0
626	0	1	0	0	0	0	0	0	0	0	0	0	0	0	0	0	0	0	0	0	0	0	0	0
627	0	0	0	0	0	0	0	0	0	0	0	0	0	0	0	0	0	0	0	0	0	0	1	0
628	0	0	0	0	0	0	0	0	0	0	0	0	0	0	0	0	0	0	0	0	0	1	0	0
629	0	0	0	0	0	0	0	0	0	0	0	0	0	0	0	0	0	0	0	0	0	0	1	0
630	0	0	0	0	0	0	0	0	0	0	0	0	0	0	0	0	0	0	0	0	0	1	0	0
631	0	0	0	0	1	0	0	0	0	0	0	0	0	0	0	0	0	0	0	0	0	0	0	0
632	0	0	0	0	0	0	0	0	0	0	0	0	0	0	0	1	0	0	0	0	0	0	0	0
633	0	0	0	0	0	0	0	0	0	0	0	0	0	0	0	0	0	0	0	0	0	1	0	0
634	0	0	0	0	1	0	0	0	0	0	0	0	0	0	0	0	0	0	0	0	0	0	0	0
635	0	0	0	0	0	0	0	0	0	0	0	0	0	0	0	0	0	1	0	0	0	0	0	0
636	0	0	0	0	0	0	0	0	0	0	0	0	0	0	0	0	0	0	0	0	0	0	0	1
637	0	0	0	0	0	0	0	0	0	0	0	0	0	0	0	0	0	0	0	0	0	0	1	0
638	0	0	0	0	0	0	0	0	0	0	0	0	0	0	0	0	0	0	0	0	0	0	0	1
639	0	0	0	0	0	0	0	0	0	0	0	0	0	0	0	0	0	0	0	0	0	0	0	1
640	0	0	0	0	0	0	0	0	0	0	0	0	0	1	0	0	0	0	0	0	0	0	0	0
641	0	0	0	1	0	0	0	0	0	0	0	0	0	0	0	0	0	0	0	0	0	0	0	0
642	0	0	0	0	1	0	0	0	0	0	0	0	0	0	0	0	0	0	0	0	0	0	0	0
643	0	0	0	1	0	0	0	0	0	0	0	0	0	0	0	0	0	0	0	0	0	0	0	0
644	0	0	0	0	0	0	0	0	0	0	0	0	0	1	0	0	0	0	0	0	0	0	0	0
645	0	0	0	0	0	0	0	0	0	0	0	0	0	0	0	1	0	0	0	0	0	0	0	0
646	0	0	0	0	1	0	0	0	0	0	0	0	0	0	0	0	0	0	0	0	0	0	0	0
647	0	0	0	0	0	0	0	0	0	0	0	0	1	0	0	0	0	0	0	0	0	0	0	0
648	0	0	0	0	0	0	0	0	0	0	0	0	0	0	0	0	1	0	0	0	0	0	0	0
649	0	0	0	0	0	0	0	0	0	0	0	0	0	0	0	0	0	0	0	1	0	0	0	0
650	0	0	0	0	0	0	0	0	0	0	0	0	0	0	0	0	0	0	0	0	0	0	0	1
651	0	0	0	0	0	0	0	0	0	0	0	0	0	1	0	0	0	0	0	0	0	0	0	0
652	0	0	0	0	0	0	0	0	0	1	0	0	0	0	0	0	0	0	0	0	0	0	0	0
653	0	0	0	0	0	0	0	0	0	0	0	0	0	0	0	0	0	0	0	0	0	1	0	0
654	1	0	0	0	0	0	0	0	0	0	0	0	0	0	0	0	0	0	0	0	0	0	0	0
655	0	0	0	0	1	0	0	0	0	0	0	0	0	0	0	0	0	0	0	0	0	0	0	0
656	0	0	0	0	0	0	0	0	0	0	0	0	0	0	0	1	0	0	0	0	0	0	0	0
657	0	0	0	0	0	0	0	0	0	0	0	0	0	0	0	1	0	0	0	0	0	0	0	0
658	0	0	0	0	1	0	0	0	0	0	0	0	0	0	0	0	0	0	0	0	0	0	0	0
659	0	0	0	1	0	0	0	0	0	0	0	0	0	0	0	0	0	0	0	0	0	0	0	0
660	0	0	0	1	0	0	0	0	0	0	0	0	0	0	0	0	0	0	0	0	0	0	0	0
661	0	0	0	0	1	0	0	0	0	0	0	0	0	0	0	0	0	0	0	0	0	0	0	0
662	0	0	0	0	0	0	0	1	0	0	0	0	0	0	0	0	0	0	0	0	0	0	0	0
663	0	0	0	0	0	0	0	0	0	0	0	0	0	1	0	0	0	0	0	0	0	0	0	0
664	0	0	0	1	0	0	0	0	0	0	0	0	0	0	0	0	0	0	0	0	0	0	0	0
665	0	0	0	0	0	0	0	0	0	0	0	0	0	0	0	0	0	0	0	1	0	0	0	0
666	0	0	0	0	0	0	0	0	0	0	0	0	0	1	0	0	0	0	0	0	0	0	0	0
667	0	0	0	0	1	0	0	0	0	0	0	0	0	0	0	0	0	0	0	0	0	0	0	0
668	0	0	0	0	1	0	0	0	0	0	0	0	0	0	0	0	0	0	0	0	0	0	0	0
669	0	0	0	0	1	0	0	0	0	0	0	0	0	0	0	0	0	0	0	0	0	0	0	0
670	0	0	1	0	0	0	0	0	0	0	0	0	0	0	0	0	0	0	0	0	0	0	0	0
671	0	0	0	0	0	1	0	0	0	0	0	0	0	0	0	0	0	0	0	0	0	0	0	0
672	0	0	0	0	0	0	0	0	0	0	0	0	0	0	0	1	0	0	0	0	0	0	0	0
673	0	0	0	1	0	0	0	0	0	0	0	0	0	0	0	0	0	0	0	0	0	0	0	0
674	0	0	0	0	0	0	0	1	0	0	0	0	0	0	0	0	0	0	0	0	0	0	0	0
675	0	0	0	0	0	0	0	0	0	0	0	0	0	0	0	0	1	0	0	0	0	0	0	0
676	0	0	0	0	1	0	0	0	0	0	0	0	0	0	0	0	0	0	0	0	0	0	0	0
677	0	0	0	0	0	0	0	0	0	0	0	0	0	0	0	0	0	0	0	0	1	0	0	0
678	0	0	0	0	0	1	0	0	0	0	0	0	0	0	0	0	0	0	0	0	0	0	0	0
679	0	0	0	0	0	0	0	0	0	0	0	0	0	0	0	0	0	0	0	0	0	1	0	0
680	0	0	0	0	0	0	0	0	0	0	0	0	0	0	0	0	0	0	0	0	0	0	0	1
681	0	1	0	0	0	0	0	0	0	0	0	0	0	0	0	0	0	0	0	0	0	0	0	0
682	0	0	0	0	1	0	0	0	0	0	0	0	0	0	0	0	0	0	0	0	0	0	0	0
683	0	0	1	0	0	0	0	0	0	0	0	0	0	0	0	0	0	0	0	0	0	0	0	0
684	0	0	0	0	0	1	0	0	0	0	0	0	0	0	0	0	0	0	0	0	0	0	0	0
685	0	0	0	0	0	1	0	0	0	0	0	0	0	0	0	0	0	0	0	0	0	0	0	0
686	0	0	0	0	0	0	0	0	1	0	0	0	0	0	0	0	0	0	0	0	0	0	0	0
687	0	0	0	0	0	0	0	0	0	0	0	0	0	0	0	0	0	0	0	0	0	0	0	1
688	0	0	0	0	0	1	0	0	0	0	0	0	0	0	0	0	0	0	0	0	0	0	0	0
689	0	0	0	0	0	1	0	0	0	0	0	0	0	0	0	0	0	0	0	0	0	0	0	0
690	0	0	0	0	0	0	0	0	1	0	0	0	0	0	0	0	0	0	0	0	0	0	0	0
691	0	0	0	0	0	0	0	0	0	0	0	0	0	1	0	0	0	0	0	0	0	0	0	0
692	0	0	0	0	0	1	0	0	0	0	0	0	0	0	0	0	0	0	0	0	0	0	0	0
693	0	0	0	0	0	1	0	0	0	0	0	0	0	0	0	0	0	0	0	0	0	0	0	0
694	0	0	0	0	0	0	0	0	0	0	0	0	0	0	0	0	0	0	0	0	0	0	0	1
695	0	0	0	0	0	0	0	0	0	0	1	0	0	0	0	0	0	0	0	0	0	0	0	0
696	0	0	0	0	0	0	0	0	0	0	0	0	0	0	1	0	0	0	0	0	0	0	0	0
697	0	0	0	0	1	0	0	0	0	0	0	0	0	0	0	0	0	0	0	0	0	0	0	0
698	0	0	0	0	0	0	0	0	0	0	0	0	0	0	1	0	0	0	0	0	0	0	0	0
699	0	0	0	0	0	0	0	1	0	0	0	0	0	0	0	0	0	0	0	0	0	0	0	0
700	0	0	0	0	0	0	0	0	0	0	0	0	0	0	0	0	0	0	0	0	0	1	0	0
701	0	0	0	0	0	0	0	0	0	0	1	0	0	0	0	0	0	0	0	0	0	0	0	0
702	0	0	0	0	1	0	0	0	0	0	0	0	0	0	0	0	0	0	0	0	0	0	0	0
703	0	0	0	0	0	1	0	0	0	0	0	0	0	0	0	0	0	0	0	0	0	0	0	0
704	0	0	0	0	0	0	0	1	0	0	0	0	0	0	0	0	0	0	0	0	0	0	0	0
705	0	0	0	0	0	0	0	1	0	0	0	0	0	0	0	0	0	0	0	0	0	0	0	0
706	0	0	0	0	0	0	0	0	0	0	0	0	0	0	0	0	1	0	0	0	0	0	0	0
707	0	0	0	0	0	0	0	0	0	0	0	0	0	0	0	0	0	0	0	1	0	0	0	0

## Sheet: Conserved_clusters__list
no	Cluster	Phage	Length	GID/Coordinates	DEFINITION	Similarity
0	0	CDKM9	60aa	23659-23841	Uncharacterized protein	seed
1	0	phiMMP04	60aa	414090466	hypothetical protein phiMMP04_gp24	0.9
2	0	phiCD119	60aa	90592668	hypothetical protein CDBPCV119_gp32	0.9
3	0	phiMMP01	60aa	732169908	conserved protein of unknown function	1
4	0	phiMMP03	60aa	732169990	conserved protein of unknown function	1
5	0	phiCDHM11	60aa	920215913	conserved hypothetical protein	0.91
6	0	phiCDHM13	60aa	684940930	conserved hypothetical protein	0.91
7	0	phiCD6356	54aa	326536871	hypothetical protein phiCD6356_24	0.75
8	0	phiCD481-1	60aa	732169714	conserved protein of unknown function	0.9
9	0	phiC2	60aa	134287367	hypothetical protein phiC2p34	0.93
10	0	phiCDHM19	60aa	685042002	conserved hypothetical protein	0.93
11	0	phiCDIF1296T	60aa	873379073	hypothetical protein CDIF1296T_phi038	0.81
12	0	CDMH1	60aa	640884889	conserved hypothetical protein	0.88
13	0	phiCD211	60aa	732169538	conserved protein of unknown function	0.81
14	0	phiMMP02	60aa	414090393	hypothetical protein phiMMP02_gp28	0.88
15	0	phiCD27	60aa	209901265	hypothetical protein phiCD27_gp28	1
16	0	phiCD505	60aa	732169772	conserved protein of unknown function	1
17	0	CDKM15	60aa	26864-27046	Uncharacterized protein CDS	1
18	0	phiCDHM14	60aa	685041939	conserved hypothetical protein	0.91
0	1	phiMMP02	270aa	414090399	endolysin	0.84
1	1	phiC2	270aa	134287371	putative amidase/endolysin	0.81
2	1	CDMH1	270aa	640884891	putative endolysin protein	0.84
3	1	phiCDHM11	270aa	920215916	putative endolysin protein	0.83
4	1	phiMMP04	282aa	414090468	endolysin	seed
5	1	phiCD505	270aa	732169779	N-acetylmuramoyl-L-alanine amidase	0.84
6	1	phiCD27	270aa	209901271	endolysin	0.85
7	1	phiMMP03	270aa	732169997	N-acetylmuramoyl-L-alanine amidase	0.84
8	1	CDKM9	279aa	26039-26878	N-acetylmuramoyl-L-alanine amidase	0.92
9	1	phiCDHM13	270aa	684940933	putative endolysin protein	0.83
10	1	phiCDHM14	270aa	685041942	putative endolysin protein	0.83
11	1	phiCDHM19	270aa	685042008	putative endolysin protein	0.81
12	1	phiMMP01	270aa	732169912	Endolysin	0.86
13	1	CDKM15	270aa	29244-30056	N-acetylmuramoyl-L-alanine amidase CDS	0.84
0	2	phiCDHM13	85aa	684940932	putative holin protein	seed
1	2	phiCDHM11	85aa	920215915	putative holin protein	1
2	2	phiCD481-1	85aa	732169716	putative holin	0.92
3	2	phiCD119	85aa	90592670	putative holin	0.94
4	2	phiMMP03	85aa	732169996	Holin	0.9
5	2	phiC2	85aa	134287369	holin	0.9
6	2	phiCD27	85aa	209901270	holin	0.9
7	2	phiCD505	85aa	732169778	Holin	0.9
8	2	phiMMP02	85aa	414090398	holin	0.9
9	2	phiMMP01	85aa	732169911	Holin	0.9
10	2	phiCD506	85aa	732169848	putative holin	0.92
11	2	phiCDHM14	85aa	685041941	putative holin protein	1
0	3	phiCDHM13	76aa	684940931	putative membrane protein	seed
1	3	phiCDHM14	76aa	685041940	putative membrane protein	1
2	3	phiCDHM11	76aa	920215914	putative membrane protein	1
3	3	phiCD27	76aa	209901269	hypothetical protein phiCD27_gp32	0.82
4	3	phiCD119	76aa	90592669	hypothetical protein CDBPCV119_gp33	0.85
5	3	phiCD506	76aa	732169847	conserved protein of unknown function	0.82
6	3	phiCD505	76aa	732169777	conserved protein of unknown function	0.82
7	3	phiMMP02	76aa	414090397	hypothetical protein phiMMP02_gp32	0.82
8	3	phiC2	76aa	134287368	hypothetical protein phiC2p35	0.85
9	3	phiCD481-1	76aa	732169715	putative phage protein	0.98
10	3	phiMMP03	76aa	732169995	conserved protein of unknown function	0.82
0	4	CDKM15	357aa	44462-45535	DNA-cytosine methyltransferase (EC 2.1.1.37) (Putative phage DNA modification methylase) CDS	seed
1	4	CDKM9	357aa	44306-45379	DNA-cytosine methyltransferase	0.98
2	4	CDMH1	357aa	640884928	putative DNA methylase protein	0.99
3	4	phiCD505	357aa	732169810	putative phage DNA modification methylase	0.99
4	4	phiCDHM19	357aa	685042041	putative DNA methylase protein	0.99
5	4	phiMMP02	357aa	414090431	DNA-cytosine methyltransferase	1
6	4	phiC2	316aa	134287405	putative cytosine-C5 specific DNA methylase	0.98
7	4	phiMMP03	357aa	732170036	putative phage DNA modification methylase	1
8	4	phiCD27	276aa	209901299	putative DNA methylase	0.98
9	4	phiCD119	260aa	90592696	hypothetical protein CDBPCV119_gp60	0.91
0	5	phiCD146	96aa	732169474	conserved protein of unknown function	0.69
1	5	phiCDHM14	93aa	685041948	conserved hypothetical protein	0.79
2	5	phiCD506	93aa	732169854	conserved protein of unknown function	0.78
3	5	phiCD211	99aa	732169654	conserved protein of unknown function	seed
4	5	phiCDHM13	93aa	684940938	conserved hypothetical protein	0.79
5	5	phiCDHM11	93aa	920215922	conserved hypothetical protein	0.79
6	5	phiCD481-1	93aa	732169720	conserved protein of unknown function	0.79
7	5	phiCD111	93aa	732169419	conserved protein of unknown function	0.72
8	5	phiCDIF1296T	99aa	873379185	hypothetical protein CDIF1296T_phi150	1
9	5	phiCD38-2	93aa	333798135	hypothetical protein phiCD38-2_gp28	0.7
0	6	CDKM15	62aa	31775-31963	Uncharacterized protein CDS	seed
1	6	CDKM9	62aa	30854-31042	Uncharacterized protein	1
2	6	phiMMP02	62aa	414090402	hypothetical protein phiMMP02_gp37	1
3	6	phiCDHM19	62aa	685042013	conserved hypothetical protein	1
4	6	phiC2	62aa	134287376	hypothetical protein phiC2p43	1
5	6	phiCD27	62aa	209901277	hypothetical protein phiCD27_gp40	1
6	6	phiCD505	62aa	732169783	conserved protein of unknown function	1
7	6	phiMMP01	62aa	732169916	conserved protein of unknown function	1
8	6	CDMH1	62aa	640884895	putative sigma factor protein	0.98
9	6	phiMMP03	62aa	732170001	conserved protein of unknown function	1
0	7	phiCD506	717aa	732169861	putative DNAse/helicase protein	0.87
1	7	phiCD481-1	717aa	732169726	putative DNAse/helicase protein	0.89
2	7	phiCDHM13	717aa	684940942	putative DNase/helicase protein	0.89
3	7	phiCD38-2	721aa	333798142	putative DNAse/helicase protein	1
4	7	phiCDHM14	455aa	685041954	putative type III restriction enzyme protein, partial	0.91
5	7	phiCDHM11	449aa	920215926	putative exonuclease protein	0.91
6	7	phiMMP04	718aa	414090476	DNase / helicase	0.88
7	7	phiCD146	728aa	732169478	putative DNAse/helicase protein	seed
8	7	phiCD111	721aa	732169426	putative DNAse/helicase protein	0.99
0	8	CDKM9	368aa	21679-22785	Tail fiber protein	0.76
1	8	phiMMP02	340aa	414090390	tail fiber	0.65
2	8	CDMH1	267aa	640884886	putative tail fiber protein	0.75
3	8	phiCD505	368aa	732169769	putative tail fiber protein	0.76
4	8	phiC2	341aa	134287361	putative tail fiber protein	0.9
5	8	phiCDHM19	336aa	685041999	putative tail fiber protein	0.68
6	8	phiMMP01	358aa	732169905	putative tail fiber protein	0.88
7	8	phiMMP03	369aa	732169987	putative tail fiber protein	seed
8	8	CDKM15	368aa	24884-25990	tail fiber protein CDS	0.76
0	9	phiMMP01	169aa	732169937	conserved protein of unknown function	seed
1	9	phiMMP02	169aa	414090420	hypothetical protein phiMMP02_gp55	0.97
2	9	CDMH1	169aa	640884913	conserved hypothetical protein (Gp157-like)	0.98
3	9	phiMMP03	169aa	732170027	conserved protein of unknown function	0.98
4	9	phiCD505	169aa	732169801	conserved protein of unknown function	0.99
5	9	phiCDHM19	169aa	685042032	conserved hypothetical protein (Gp157-like)	0.98
6	9	CDKM15	169aa	40270-40779	Sipho Gp157 familly protein CDS	0.98
7	9	phiC2	169aa	134287396	Gp157-like protein	0.98
8	9	phiCD27	169aa	209901290	hypothetical protein phiCD27_gp53	0.93
0	10	phiC2	135aa	134287400	putative single strand DNA binding protein	0.85
1	10	phiCD119	135aa	90592689	hypothetical protein CDBPCV119_gp53	0.85
2	10	phiCD27	135aa	209901294	putative single stranded DNA binding protein	0.85
3	10	phiMMP01	138aa	732169941	Single-stranded DNA-binding protein	seed
4	10	CDKM9	135aa	42367-42774	single-stranded DNA-binding protein	0.84
5	10	CDKM15	135aa	42538-42945	single-stranded DNA-binding protein CDS	0.85
6	10	phiMMP02	138aa	414090424	single-strand DNA binding protein	1
7	10	phiMMP03	135aa	732170031	Single-stranded DNA-binding protein	0.85
8	10	phiCDHM19	138aa	685042036	putative ssDNA binding protein	0.86
0	11	phiCD24-1	65aa	732169372	DNA-binding helix-turn-helix protein (modular protein)	seed
1	11	phiMMP02	65aa	414090416	phage regulator	0.67
2	11	CDKM9	65aa	38917-39114	XRE family transcriptional regulator	0.66
3	11	phiCD505	65aa	732169797	Transcriptional regulator, Phage-type	0.66
4	11	phiCDHM19	65aa	685042027	putatve repressor protein	0.61
5	11	phiMMP03	65aa	732170018	putative repressor	0.66
6	11	CDMH1	65aa	640884909	putative regulatory protein	0.67
7	11	phiC2	65aa	134287390	putative repressor	0.66
8	11	phiMMP01	65aa	732169933	putative repressor	0.66
0	12	CDKM9	57aa	42178-42351	Uncharacterized protein	seed
1	12	phiMMP01	57aa	732169940	putative phage resolvase/integrase	0.96
2	12	phiMMP02	57aa	414090423	hypothetical protein phiMMP02_gp58	0.96
3	12	CDMH1	57aa	640884916	conserved hypothetical protein	0.92
4	12	CDKM15	57aa	42349-42522	resolvase CDS	0.92
5	12	phiMMP03	57aa	732170030	conserved protein of unknown function	0.92
6	12	phiCD27	57aa	209901293	putative resolvase/integrase	0.92
7	12	phiC2	57aa	134287399	hypothetical protein phiC2p67	0.92
8	12	phiCDHM19	57aa	685042035	putative resolvase protein	0.94
0	13	phiMMP02	45aa	414090396	XkdX-related protein	seed
1	13	phiCD6356	44aa	326536868	hypothetical protein phiCD6356_21	0.7
2	13	phiCD506	45aa	732169846	conserved protein of unknown function	0.91
3	13	phiCD27	45aa	209901268	hypothetical protein phiCD27_gp31	0.95
4	13	phiCDHM19	45aa	685042006	conserved hypothetical protein (XkdK-like)	0.91
5	13	phiCD505	45aa	732169775	conserved protein of unknown function	0.93
6	13	phiMMP03	45aa	732169993	conserved protein of unknown function	0.93
7	13	CDKM9	45aa	25409-25546	XkdX-related protein	0.91
8	13	CDKM15	45aa	28614-28751	XkdX-related protein CDS	0.91
0	14	phiCDHM13	356aa	684940926	putative baseplate-J protein	seed
1	14	phiCDHM11	350aa	920215909	putative baseplate-J protein	1
2	14	phiCDHM14	350aa	685041935	conserved hypothetical protein	0.99
3	14	phiCD119	350aa	90592663	XkdT protein	0.93
4	14	phiCD506	350aa	732169841	XkdT protein	0.95
5	14	phiMMP04	350aa	414090461	baseplate J-like assembly protein	0.89
6	14	phiCD481-1	350aa	732169709	XkdT protein	0.95
7	14	phiCDHM19	350aa	685041997	putative baseplate-J protein	0.94
0	15	phiMMP03	334aa	732170038	conserved protein of unknown function	seed
1	15	phiC2	334aa	134287407	hypothetical protein phiC2p75	1
2	15	phiMMP02	334aa	414090433	hypothetical protein phiMMP02_gp68	0.94
3	15	phiCD505	334aa	732169812	conserved protein of unknown function	0.95
4	15	CDKM15	334aa	45836-46840	37-kD nucleoid-associated family protein CDS	0.94
5	15	CDMH1	334aa	640884930	conserved hypothetical protein	0.91
6	15	phiCDHM19	334aa	685042043	putative 37kD nucleoid associated protein	0.91
7	15	phiCD119	218aa	90592698	hypothetical protein CDBPCV119_gp62	0.88
0	16	phiMMP01	293aa	732169939	putative DnaD	0.94
1	16	phiMMP03	293aa	732170029	putative DnaD	0.96
2	16	phiC2	296aa	134287398	putative DnaD	0.95
3	16	phiCD119	296aa	90592688	putative replication protein	0.89
4	16	CDKM15	293aa	41407-42288	replication protein DnaD CDS	0.96
5	16	phiCDHM19	296aa	685042034	putative DnaD protein	0.91
6	16	CDMH1	299aa	640884915	putative DnaD protein	seed
7	16	phiMMP02	293aa	414090422	phage replication protein	0.93
0	17	phiCD481-1	269aa	732169722	putative para	1
1	17	phiCD111	269aa	732169421	putative para	1
2	17	phiCDHM13	269aa	684940940	putative ParA protein	1
3	17	phiCDHM14	272aa	685041950	putative ParA protein	seed
4	17	phiCDHM11	272aa	920215924	putative ParA protein	1
5	17	phiCD506	269aa	732169856	putative para	0.99
6	17	phiCD146	272aa	732169476	putative para	0.99
7	17	phiCD38-2	246aa	333798137	putative para	0.98
0	18	CDKM9	233aa	1-702	Terminase small subunit	seed
1	18	phiMMP02	233aa	414090366	terminase small subunit	1
2	18	phiCD505	233aa	732169746	putative phage-related terminase small subunit; skin element	1
3	18	phiCD27	233aa	209901238	putative terminase small subunit	1
4	18	phiMMP03	230aa	732169959	putative phage-related terminase small subunit; skin element	0.88
5	18	CDMH1	212aa	640884858	putative phage terminase small subunit	0.91
6	18	phiC2	230aa	134287336	putative terminase small subunit	0.88
7	18	phiMMP01	230aa	732169877	putative phage-related terminase small subunit; skin element	0.88
0	19	phiCDHM19	209aa	685041991	conserved hypothetical protein	0.73
1	19	phiCD119	128aa	90592656	XkdP protein	0.81
2	19	phiMMP04	211aa	414090456	peptidoglycan-binding lysin domain protein	0.81
3	19	phiCD481-1	212aa	732169705	LysM domain protein	seed
4	19	phiCD506	212aa	732169837	LysM domain protein	1
5	19	phiCDHM14	212aa	685041931	putative cell wall hydrolase/LysM protein	0.94
6	19	phiCDHM11	212aa	920215905	putatice cell wall hydrolase/LysM protein	0.94
7	19	phiCDHM13	212aa	684940922	puative cell wall hydrolase/LysM protein	0.94
0	20	phiCDHM13	205aa	684940927	conserved hypothetical protein	seed
1	20	phiCDHM11	205aa	920215910	conserved hypothetical protein	1
2	20	phiCD481-1	202aa	732169710	conserved protein of unknown function	0.84
3	20	phiCDHM19	202aa	685041998	conserved hypothetical protein	0.84
4	20	phiCD119	202aa	90592664	hypothetical protein CDBPCV119_gp28	0.84
5	20	phiCD506	202aa	732169842	conserved protein of unknown function	0.84
6	20	phiCDHM14	205aa	685041936	putative tail fiber protein	1
7	20	phiMMP04	205aa	414090462	hypothetical protein phiMMP04_gp20	0.92
0	21	phiCD38-2	156aa	333798134	hypothetical protein phiCD38-2_gp27	seed
1	21	phiCD481-1	156aa	732169719	conserved protein of unknown function	0.86
2	21	phiCDHM11	104aa	920215920	conserved hypothetical protein	0.9
3	21	phiCD506	156aa	732169853	conserved protein of unknown function	0.97
4	21	phiCD111	156aa	732169418	conserved protein of unknown function	0.94
5	21	phiCD146	156aa	732169473	conserved protein of unknown function	1
6	21	phiCDHM13	104aa	684940936	conserved hypothetical protein	0.9
7	21	phiCDHM14	104aa	685041946	conserved hypothetical protein	0.9
0	22	phiCD119	122aa	90592662	XkdS protein	0.99
1	22	phiCDHM19	142aa	685041996	conserved hypothetical protein (XkdS-like)	seed
2	22	phiCDHM11	142aa	920215908	conserved hypothetical protein (XkdS-like)	0.89
3	22	phiCD506	142aa	732169840	Phage protein XkdS	1
4	22	phiCDHM13	142aa	684940925	conserved hypothetical protein (XkdS-like)	0.89
5	22	phiCDHM14	142aa	685041934	putative baseplate-J protein	0.89
6	22	phiCD481-1	142aa	732169708	Phage protein XkdS	1
7	22	phiMMP04	142aa	414090460	XkdS-related protein	0.91
0	23	CDKM9	135aa	46513-46920	RusA Endonuclease	seed
1	23	CDMH1	135aa	640884936	putative endodeoxyribonuclease protein	0.93
2	23	phiCDHM19	135aa	685042048	putative endonuclease protein	0.93
3	23	phiCD27	135aa	209901305	putative endodeoxyribonuclease	0.92
4	23	phiC2	135aa	134287410	putative endodeoxyribonuclease RusA	0.89
5	23	phiCD505	135aa	732169818	putative endodeoxyribonuclease	0.92
6	23	phiCD119	117aa	90592707	putative Holliday junction resolvase	0.86
7	23	phiMMP03	135aa	732170044	putative endodeoxyribonuclease RusA	0.89
0	24	phiMMP01	121aa	732169944	conserved protein of unknown function	1
1	24	phiCD24-1	120aa	732169380	conserved protein of unknown function	0.68
2	24	phiC2	121aa	134287402	hypothetical protein phiC2p70	0.84
3	24	phiCDHM19	128aa	685042038	putative regulatory protein	seed
4	24	CDKM9	121aa	43379-43744	Uncharacterized protein	1
5	24	CDKM15	121aa	43536-43901	Uncharacterized protein CDS	0.83
6	24	phiCD27	121aa	209901296	hypothetical protein phiCD27_gp59	1
7	24	phiMMP03	121aa	732170033	conserved protein of unknown function	0.84
0	25	phiCD481-1	110aa	732169721	conserved protein of unknown function	seed
1	25	phiCD38-2	110aa	333798136	hypothetical protein phiCD38-2_gp29	0.95
2	25	phiCDHM14	110aa	685041949	conserved hypothetical protein	1
3	25	phiCDHM13	110aa	684940939	conserved hypothetical protein	1
4	25	phiCD146	110aa	732169475	conserved protein of unknown function	0.95
5	25	phiCD111	110aa	732169420	conserved protein of unknown function	0.99
6	25	phiCD506	110aa	732169855	conserved protein of unknown function	0.96
7	25	phiCDHM11	110aa	920215923	conserved hypothetical protein	1
0	26	phiMMP04	108aa	414090459	hypothetical protein phiMMP04_gp17	seed
1	26	phiCDHM14	108aa	685041933	conserved hypothetical protein (XkdS-like)	0.87
2	26	phiCDHM11	108aa	920215907	conserved hypothetical protein	0.87
3	26	phiCDHM13	108aa	684940924	conserved hypothetical protein	0.87
4	26	phiCD119	108aa	90592661	hypothetical protein CDBPCV119_gp25	0.88
5	26	phiCD481-1	108aa	732169707	conserved protein of unknown function	0.88
6	26	phiCDHM19	108aa	685041995	conserved hypothetical protein	0.88
7	26	phiCD506	108aa	732169839	conserved protein of unknown function	0.88
0	27	phiCD6356	98aa	326536870	hypothetical protein phiCD6356_23	seed
1	27	phiMMP02	97aa	414090392	hypothetical protein phiMMP02_gp27	0.7
2	27	phiCDIF1296T	97aa	873379072	hypothetical protein CDIF1296T_phi037	0.64
3	27	phiMMP04	97aa	414090465	hypothetical protein phiMMP04_gp23	0.62
4	27	phiCDHM19	97aa	685042001	conserved hypothetical protein	0.67
5	27	phiCD211	97aa	732169537	putative phage protein	0.64
6	27	CDMH1	97aa	640884888	conserved hypothetical protein	0.61
7	27	phiCD27	98aa	209901264	hypothetical protein phiCD27_gp27	0.74
0	28	phiMMP01	44aa	732169945	conserved protein of unknown function	seed
1	28	phiCD27	44aa	209901297	hypothetical protein phiCD27_gp60	0.95
2	28	phiCDHM19	44aa	685042039	conserved hypothetical protein	0.95
3	28	CDKM15	44aa	43901-44035	Uncharacterized protein CDS	0.95
4	28	phiMMP03	44aa	732170034	conserved protein of unknown function	0.97
5	28	phiCD24-1	44aa	732169381	conserved protein of unknown function	0.97
6	28	CDKM9	44aa	43744-43878	Uncharacterized protein	0.95
7	28	phiC2	44aa	134287403	hypothetical protein phiC2p71	0.95
0	29	phiCDHM11	515aa	920215906	putative cell wall hydrolase protein	seed
1	29	phiMMP04	414aa	414090458	cell wall hydrolase	0.85
2	29	phiCD481-1	506aa	732169706	NlpC/P60 family protein	0.96
3	29	phiCD506	506aa	732169838	NlpC/P60 family protein	0.96
4	29	phiCDHM13	506aa	684940923	putative cell wall hydrolase protein	1
5	29	phiCDHM19	506aa	685041994	putative cell wall hydrolase protein	0.96
6	29	phiCDHM14	515aa	685041932	putative cell wall hydrolase protein	1
0	30	phiMMP01	262aa	732169926	putative SPBc2 prophage-derived antirepressor protein yoqD	0.7
1	30	phiMMP03	262aa	732170011	putative SPBc2 prophage-derived antirepressor protein yoqD	0.7
2	30	phiCD119	277aa	90592683	putative antirepressor	seed
3	30	phiMMP02	264aa	414090413	phage antirepressor	0.92
4	30	phiCD27	262aa	209901286	putative antirepressor	0.7
5	30	phiC2	262aa	134287384	putative antirepressor	0.7
6	30	CDKM9	262aa	36186-36974	KilAC/pRha domain antirepressor	0.7
0	31	phiMMP03	202aa	732170028	Essential recombination function protein	seed
1	31	phiCDHM19	202aa	685042033	putative essential recombination function protein	0.97
2	31	phiCD27	202aa	209901291	putative essential recombination function protein	0.92
3	31	phiCD119	202aa	90592687	hypothetical protein CDBPCV119_gp51	0.99
4	31	phiC2	202aa	134287397	putative essential recombination function protein	1
5	31	CDKM15	202aa	40789-41397	essential recombination function family protein CDS	1
6	31	phiMMP02	202aa	414090421	putative essential recombination function protein	0.98
0	32	phiCD481-1	186aa	732169742	Site-specific recombinase, phage integrase family	0.63
1	32	phiCD38-2	202aa	333798160	integrase	seed
2	32	phiCD111	202aa	732169443	Integrase	0.96
3	32	phiCDHM14	167aa	685041964	putative integrase protein	0.63
4	32	phiCDHM13	167aa	684940955	putative integrase protein	0.63
5	32	phiMMP04	167aa	414090489	integrase	0.62
6	32	phiCD506	186aa	732169873	Site-specific recombinase, phage integrase family	0.63
0	33	CDKM9	162aa	48013-48501	Uncharacterized protein	seed
1	33	phiMMP03	162aa	732170046	conserved protein of unknown function	0.98
2	33	phiC2	162aa	134287412	hypothetical protein phiC2p80	0.98
3	33	phiCDHM19	162aa	685042050	conserved hypothetical protein	0.96
4	33	phiCD119	162aa	90592709	hypothetical protein CDBPCV119_gp73	0.96
5	33	CDMH1	162aa	640884938	conserved hypothetical protein	0.96
6	33	phiCD505	162aa	732169820	conserved protein of unknown function	1
0	34	phiCDHM14	124aa	685041956	putative regulatory protein	seed
1	34	phiCD38-2	117aa	333798146	CI phage repressor	0.65
2	34	phiCDHM13	124aa	684940945	putative regulatory protein	1
3	34	phiCD146	117aa	732169481	CI phage repressor	0.65
4	34	phiMMP04	124aa	414090479	transcriptional regulator, XRE family	1
5	34	phiCDHM11	124aa	920215929	putative regulatory protein	1
6	34	phiCD481-1	124aa	732169729	CI phage repressor	1
0	35	CDKM9	111aa	43862-44197	Uncharacterized protein	seed
1	35	phiCD119	111aa	90592695	hypothetical protein CDBPCV119_gp59	0.99
2	35	CDKM15	111aa	44019-44354	Uncharacterized protein CDS	1
3	35	phiC2	105aa	134287404	hypothetical protein phiC2p72	0.99
4	35	phiCDHM19	105aa	685042040	conserved hypothetical protein	0.99
5	35	phiCD27	111aa	209901298	hypothetical protein phiCD27_gp61	1
6	35	phiMMP03	111aa	732170035	conserved protein of unknown function	1
0	36	CDKM9	99aa	25108-25407	Uncharacterized protein	seed
1	36	CDKM15	99aa	28313-28612	Uncharacterized protein CDS	1
2	36	phiMMP02	99aa	414090395	hypothetical protein phiMMP02_gp30	0.86
3	36	phiCDHM19	99aa	685042005	conserved hypothetical protein	0.86
4	36	phiCD505	99aa	732169774	conserved protein of unknown function	1
5	36	phiCD27	99aa	209901267	hypothetical protein phiCD27_gp30	0.85
6	36	phiMMP03	99aa	732169992	conserved protein of unknown function	1
0	37	phiC2	69aa	134287406	hypothetical protein phiC2p74	0.63
1	37	CDMH1	73aa	640884929	conserved hypothetical protein	seed
2	37	phiCD505	73aa	732169811	putative phage protein	0.84
3	37	CDKM15	69aa	45615-45824	Uncharacterized protein CDS	0.63
4	37	phiMMP03	69aa	732170037	conserved protein of unknown function	0.63
5	37	phiCDHM19	73aa	685042042	conserved hypothetical protein	1
6	37	phiMMP02	69aa	414090432	hypothetical protein phiMMP02_gp67	0.63
0	38	CDMH1	53aa	640884875	conserved hypothetical protein	1
1	38	phiCD38-2	50aa	333798140	hypothetical protein phiCD38-2_gp33	0.6
2	38	phiMMP01	53aa	732169894	conserved protein of unknown function	1
3	38	phiCD111	50aa	732169425	conserved protein of unknown function	0.6
4	38	phiMMP03	56aa	732169976	conserved protein of unknown function	seed
5	38	phiMMP04	50aa	414090473	hypothetical protein phiMMP04_gp31	0.62
6	38	phiCD6356	50aa	326536881	hypothetical protein phiCD6356_34	0.6
0	39	phiCDHM13	584aa	684940921	putative tail tape measure protein	0.95
1	39	phiCD506	584aa	732169836	conserved protein of unknown function	0.92
2	39	phiCDHM11	584aa	920215904	putative tail tape measure protein	0.95
3	39	phiMMP04	589aa	414090455	tail tape measure	seed
4	39	phiCDHM14	584aa	685041930	putative tail tape measure protein	0.95
5	39	phiCD481-1	584aa	732169704	conserved protein of unknown function	0.92
0	40	phiCD481-1	549aa	732169692	putative phage terminase, large subunit	seed
1	40	phiCD506	549aa	732169824	putative phage terminase, large subunit	0.99
2	40	phiCDHM13	549aa	684940909	putative terminase large subunit protein	0.97
3	40	phiCDHM11	549aa	920215892	putative terminase large subunit protein	0.97
4	40	phiMMP04	549aa	414090443	terminase	0.94
5	40	phiCDHM14	549aa	685041918	putative terminase large subunit protein	0.97
0	41	phiCDHM11	422aa	920215895	putative capsid protein	seed
1	41	phiMMP04	422aa	414090446	major capsid protein	0.95
2	41	phiCD506	422aa	732169827	Phage capsid family protein	0.95
3	41	phiCD481-1	422aa	732169695	Phage capsid family protein	0.95
4	41	phiCDHM13	422aa	684940912	putative capsid protein	1
5	41	phiCDHM14	422aa	685041921	putative capsid protein	1
0	42	CDKM9	411aa	23876-25111	Uncharacterized protein	seed
1	42	phiCD505	411aa	732169773	conserved protein of unknown function	0.99
2	42	phiMMP03	411aa	732169991	conserved protein of unknown function	0.99
3	42	CDKM15	411aa	27081-28316	Uncharacterized protein CDS	1
4	42	phiCD27	410aa	209901266	hypothetical protein phiCD27_gp29	0.8
5	42	phiMMP02	312aa	414090394	hypothetical protein phiMMP02_gp29	0.83
0	43	phiMMP01	388aa	732169920	putative integrase	1
1	43	CDKM15	388aa	34048-35214	integrase CDS	1
2	43	phiC2	404aa	134287379	putative integrase	seed
3	43	phiCD24-1	376aa	732169364	Prophage lambdaba04, site-specific recombinase,phage integrase family	0.65
4	43	phiMMP03	388aa	732170005	putative integrase	1
5	43	CDKM9	404aa	33131-34345	Integrase	0.99
0	44	phiCDHM13	384aa	684940910	putative portal protein	seed
1	44	phiCDHM11	384aa	920215893	putative portal protein	1
2	44	phiMMP04	384aa	414090444	phage portal protein	0.9
3	44	phiCD506	384aa	732169825	Phage portal protein	0.99
4	44	phiCDHM14	384aa	685041919	putative portal protein	1
5	44	phiCD481-1	384aa	732169693	Phage portal protein	0.99
0	45	phiCDHM14	355aa	685041926	putative tail sheath protein	seed
1	45	phiMMP04	355aa	414090451	tail sheath	0.96
2	45	phiCDHM13	355aa	684940917	putative tail sheath protein	1
3	45	phiCDHM11	355aa	920215900	putative tail sheath protein	1
4	45	phiCD481-1	355aa	732169700	conserved protein of unknown function	0.91
5	45	phiCD506	355aa	732169832	conserved protein of unknown function	0.95
0	46	phiCD481-1	259aa	732169711	putative phage tail fiber protein	0.81
1	46	phiCD506	303aa	732169843	putative phage tail fiber protein	seed
2	46	phiCDHM11	259aa	920215911	putative tail fiber protein	0.69
3	46	phiCDHM13	259aa	684940928	putative tail fiber protein	0.69
4	46	phiCDHM14	259aa	685041937	conserved hypothetical protein	0.69
5	46	phiMMP04	260aa	414090463	tail fiber	0.67
0	47	phiCD38-2	268aa	333798130	endolysine	0.86
1	47	phiCD146	268aa	732169469	Endolysine	0.86
2	47	phiCD506	268aa	732169849	Endolysine	0.91
3	47	phiCD111	268aa	732169414	Endolysine	0.86
4	47	phiCD24-1	269aa	732169357	N-acetylmuramoyl-L-alanine amidase	seed
5	47	phiCD6356	268aa	326536875	probable phage N-acetylmuramoyl-L-alanine amidase	0.84
0	48	phiCDHM13	245aa	684940911	putative Clp protease protein	seed
1	48	phiCDHM14	245aa	685041920	putative Clp protease protein	1
2	48	phiMMP04	245aa	414090445	ATP-dependent Clp protease	0.85
3	48	phiCD481-1	245aa	732169694	ATP-dependent Clp protease proteolytic subunit	0.98
4	48	phiCDHM11	245aa	920215894	putative Clp protease protein	1
5	48	phiCD506	245aa	732169826	ATP-dependent Clp protease proteolytic subunit	0.98
0	49	phiCDHM13	240aa	684940941	putative exonuclease protein	seed
1	49	phiCDHM14	240aa	685041953	putative endonuclease protein	1
2	49	phiMMP04	177aa	414090475	DNA polymerase III alpha subunit	0.92
3	49	phiCD506	240aa	732169860	conserved protein of unknown function	0.95
4	49	phiCDHM11	240aa	920215925	conserved hypothetical protein	1
5	49	phiCD481-1	240aa	732169725	conserved protein of unknown function	1
0	50	phiMMP04	137aa	414090449	hypothetical protein phiMMP04_gp07	0.91
1	50	phiCDHM11	137aa	920215898	conserved hypothetical protein	1
2	50	phiCDHM14	137aa	685041924	conserved hypothetical protein	1
3	50	phiCD506	137aa	732169830	Phage protein, HK97 gp10 family	0.96
4	50	phiCD481-1	138aa	732169698	Phage protein, HK97 gp10 family	0.93
5	50	phiCDHM13	152aa	684940915	conserved hypothetical protein	seed
0	51	phiMMP04	141aa	414090480	hypothetical protein phiMMP04_gp38	0.75
1	51	phiCDHM14	144aa	685041958	conserved hypothetical protein	seed
2	51	phiCDHM13	144aa	684940947	conserved hypothetical protein	1
3	51	phiCD506	144aa	732169865	conserved protein of unknown function	0.96
4	51	phiCD481-1	144aa	732169731	conserved protein of unknown function	1
5	51	phiCDHM11	144aa	920215931	conserved hypothetical protein	1
0	52	phiCD481-1	138aa	732169699	conserved protein of unknown function	seed
1	52	phiCDHM14	138aa	685041925	conserved hypothetical protein	0.95
2	52	phiCDHM13	138aa	684940916	conserved hypothetical protein	0.95
3	52	phiMMP04	138aa	414090450	hypothetical protein phiMMP04_gp08	0.92
4	52	phiCDHM11	138aa	920215899	conserved hypothetical protein	0.95
5	52	phiCD506	138aa	732169831	conserved protein of unknown function	0.96
0	53	phiCD481-1	127aa	732169702	Phage XkdN-like protein	1
1	53	phiMMP04	121aa	414090453	XkdN-related protein	0.84
2	53	phiCD506	127aa	732169834	Phage XkdN-like protein	1
3	53	phiCDHM11	127aa	920215902	conserved hypothetical protein (XkdN-like)	1
4	53	phiCDHM13	127aa	684940919	conserved hypothetical protein (XkdN-like)	1
5	53	phiCDHM14	138aa	685041928	conserved hypothetical protein (XkdN-like)	seed
0	54	phiMMP04	117aa	414090482	hypothetical protein phiMMP04_gp40	seed
1	54	phiCD481-1	114aa	732169733	conserved protein of unknown function	0.76
2	54	phiCDHM14	114aa	685041960	conserved hypothetical protein	0.76
3	54	phiCDHM13	114aa	684940949	conserved hypothetical protein	0.76
4	54	phiCDHM11	114aa	920215933	conserved hypothetical protein	0.76
5	54	phiCD506	114aa	732169867	conserved protein of unknown function	0.76
0	55	phiCDHM11	112aa	920215897	putative head connector protein	seed
1	55	phiCDHM13	112aa	684940914	putative head tail joining protein	1
2	55	phiCD506	112aa	732169829	putative phage head-tail adaptor	0.93
3	55	phiCDHM14	112aa	685041923	putative head tail joining protein	1
4	55	phiCD481-1	112aa	732169697	putative phage head-tail adaptor	0.95
5	55	phiMMP04	112aa	414090448	head-tail adaptor	0.91
0	56	phiCD506	95aa	732169828	Phage DNA packaging protein	seed
1	56	phiMMP04	95aa	414090447	head-tail connector	1
2	56	phiCD481-1	95aa	732169696	Phage DNA packaging protein	1
3	56	phiCDHM14	95aa	685041922	putative head tail connector protein	0.98
4	56	phiCDHM13	73aa	684940913	putative head tail connector protein	0.89
5	56	phiCDHM11	95aa	920215896	putative head tail joining protein	0.98
0	57	phiCD6356	86aa	326536901	hypothetical protein phiCD6356_54	seed
1	57	phiCD481-1	86aa	732169738	conserved protein of unknown function	0.72
2	57	phiCDHM11	86aa	920215938	conserved hypothetical protein	0.72
3	57	phiMMP04	86aa	414090487	hypothetical protein phiMMP04_gp45	0.73
4	57	phiCD506	86aa	732169871	conserved protein of unknown function	0.72
5	57	phiCDHM13	86aa	684940953	conserved hypothetical protein	0.72
0	58	phiCD146	60aa	732169477	conserved protein of unknown function	seed
1	58	phiMMP04	60aa	414090471	hypothetical protein phiMMP04_gp29	0.93
2	58	phiCD6356	60aa	326536880	hypothetical protein phiCD6356_33	0.95
3	58	phiCD111	60aa	732169422	conserved protein of unknown function	1
4	58	phiCD38-2	60aa	333798138	hypothetical protein phiCD38-2_gp31	1
5	58	phiCD506	60aa	732169857	conserved protein of unknown function	0.98
0	59	phiCDHM13	57aa	684940920	conserved hypothetical protein	seed
1	59	phiCDHM14	57aa	685041929	conserved hypothetical protein	1
2	59	phiCDHM11	57aa	920215903	conserved hypothetical protein	1
3	59	phiCD481-1	57aa	732169703	conserved protein of unknown function	0.94
4	59	phiCD506	55aa	732169835	conserved protein of unknown function	0.94
5	59	phiMMP04	57aa	414090454	hypothetical protein phiMMP04_gp12	0.92
0	60	phiMMP04	49aa	414090481	hypothetical protein phiMMP04_gp39	0.91
1	60	phiCDHM14	53aa	685041959	conserved hypothetical protein	seed
2	60	phiCDHM13	53aa	684940948	conserved hypothetical protein	1
3	60	phiCDHM11	53aa	920215932	conserved hypothetical protein	1
4	60	phiCD481-1	53aa	732169732	conserved protein of unknown function	1
5	60	phiCD506	53aa	732169866	conserved protein of unknown function	1
0	61	phiCD27	47aa	209901278	hypothetical protein phiCD27_gp41	seed
1	61	phiCD505	47aa	732169784	conserved protein of unknown function	1
2	61	CDKM15	47aa	32221-32364	Uncharacterized protein CDS	1
3	61	CDKM9	47aa	31300-31443	Uncharacterized protein	1
4	61	phiMMP02	47aa	414090403	hypothetical protein phiMMP02_gp38	1
5	61	phiMMP03	47aa	732170002	conserved protein of unknown function	1
0	62	phiCD505	500aa	732169748	putative portal protein	seed
1	62	phiMMP02	500aa	414090368	portal protein	1
2	62	CDKM9	500aa	2095-3597	Portal protein	0.98
3	62	CDKM15	500aa	2095-3597	portal protein CDS	1
4	62	phiCD27	500aa	209901240	putative portal protein	0.98
0	63	phiCD505	473aa	732169758	conserved protein of unknown function	seed
1	63	phiCD27	473aa	209901250	hypothetical protein phiCD27_gp13	0.95
2	63	phiMMP02	473aa	414090378	tail sheath	0.96
3	63	CDKM9	473aa	9610-11031	Tail sheath	1
4	63	CDKM15	473aa	9805-11226	tail sheath protein CDS	0.97
0	64	CDKM9	469aa	695-2104	Terminase large subunit	0.98
1	64	phiCD505	472aa	732169747	putative terminase B	seed
2	64	CDKM15	469aa	695-2104	terminase large subunit CDS	0.99
3	64	phiMMP02	469aa	414090367	terminase large subunit	1
4	64	phiCD27	469aa	209901239	putative terminase B	0.98
0	65	phiMMP02	444aa	414090370	hypothetical protein phiMMP02_gp05	seed
1	65	CDKM15	444aa	4617-5951	Uncharacterized protein CDS	0.97
2	65	CDKM9	444aa	4617-5951	Uncharacterized protein	0.99
3	65	phiCD505	444aa	732169750	conserved protein of unknown function	1
4	65	phiCD27	444aa	209901242	hypothetical protein phiCD27_gp05	0.99
0	66	CDKM15	378aa	23109-24245	baseplate J family protein CDS	seed
1	66	phiMMP02	378aa	414090388	baseplate J family protein	0.94
2	66	phiCD505	378aa	732169767	conserved protein of unknown function	1
3	66	CDKM9	378aa	19904-21040	Baseplate J family protein	1
4	66	phiCD27	377aa	209901259	hypothetical protein phiCD27_gp22	0.87
0	67	phiCD27	345aa	209901244	hypothetical protein phiCD27_gp07	seed
1	67	CDKM9	345aa	6369-7406	Uncharacterized protein	1
2	67	CDKM15	345aa	6368-7405	Uncharacterized protein CDS	0.98
3	67	phiCD505	345aa	732169752	conserved protein of unknown function	1
4	67	phiMMP02	345aa	414090372	hypothetical protein phiMMP02_gp07	1
0	68	CDKM9	337aa	3584-4597	Head morphogenesis protein	seed
1	68	phiCD505	337aa	732169749	putative head morphogenesis protein	0.98
2	68	phiCD27	335aa	209901241	putative head morphogenesis protein	1
3	68	CDKM15	337aa	3584-4597	head morphogenesis protein CDS	0.98
4	68	phiMMP02	337aa	414090369	head morphogenesis protein	0.98
0	69	CDKM9	320aa	18142-19104	Uncharacterized protein	seed
1	69	phiCD505	320aa	732169764	conserved protein of unknown function	0.98
2	69	phiMMP02	320aa	414090385	XkdQ-related protein	0.98
3	69	CDKM15	320aa	21347-22309	Uncharacterized protein CDS	0.98
4	69	phiCD27	320aa	209901256	hypothetical protein phiCD27_gp19	0.95
0	70	phiMMP03	282aa	732170045	conserved protein of unknown function	seed
1	70	phiCD505	282aa	732169819	putative antirepressor	0.98
2	70	CDKM9	282aa	47022-47870	KilA-N/ORF6 family antrirepressor	0.98
3	70	phiC2	282aa	134287411	hypothetical protein phiC2p79	1
4	70	phiCD27	282aa	209901306	putative antirepressor	0.98
0	71	CDKM9	273aa	8571-9392	Uncharacterized protein	seed
1	71	phiCD27	273aa	209901248	hypothetical protein phiCD27_gp11	0.94
2	71	phiMMP02	273aa	414090376	hypothetical protein phiMMP02_gp11	0.98
3	71	phiCD505	273aa	732169756	conserved protein of unknown function	0.98
4	71	CDKM15	273aa	8766-9587	Uncharacterized protein CDS	0.95
0	72	phiCD27	225aa	209901312	hypothetical protein phiCD27_gp75	1
1	72	phiMMP02	225aa	414090441	phage repressor	1
2	72	phiCD505	225aa	732169821	conserved protein of unknown function	1
3	72	CDMH1	253aa	640884940	putative regulatory protein	seed
4	72	CDKM9	225aa	49083-49760	BRO N-terminal domain regulatory protein	1
0	73	phiCD27	223aa	209901255	putative peptidoglycan-binding LysM	seed
1	73	phiCD505	223aa	732169763	putative peptidoglycan-binding LysM	0.92
2	73	phiMMP02	223aa	414090384	peptidoglycan-binding LysM protein	0.94
3	73	CDKM15	223aa	20679-21350	LysM family protein CDS	0.93
4	73	CDKM9	223aa	17474-18145	LysM family protein	0.92
0	74	phiCD505	212aa	732169794	putative antirepressor	0.83
1	74	phiMMP03	212aa	732170015	putative antirepressor	0.85
2	74	CDMH1	216aa	640884906	putative anti-repressor protein	seed
3	74	phiC2	212aa	134287387	putative antirepressor	0.85
4	74	CDKM9	212aa	37639-38277	BRO N-terminal domain regulatory protein	0.85
0	75	CDKM15	212aa	26004-26642	Uncharacterized protein CDS	seed
1	75	CDKM9	212aa	22799-23437	Uncharacterized protein	1
2	75	phiMMP03	212aa	732169988	conserved protein of unknown function	1
3	75	phiMMP01	212aa	732169906	conserved protein of unknown function	0.98
4	75	phiCD505	212aa	732169770	conserved protein of unknown function	1
0	76	phiMMP01	203aa	732169954	conserved protein of unknown function	seed
1	76	phiCDHM19	203aa	685042052	conserved hypothetical protein	1
2	76	phiMMP03	203aa	732170048	conserved protein of unknown function	1
3	76	phiC2	192aa	134287415	hypothetical protein phiC2p83	1
4	76	phiCD119	203aa	90592711	hypothetical protein CDBPCV119_gp75	1
0	77	phiMMP03	188aa	732169999	protein of unknown function	0.77
1	77	phiMMP02	188aa	414090401	hypothetical protein phiMMP02_gp36	0.77
2	77	phiCD505	188aa	732169781	protein of unknown function	0.77
3	77	phiMMP01	194aa	732169914	protein of unknown function	seed
4	77	CDKM15	188aa	30799-31365	Uncharacterized protein CDS	0.77
0	78	phiCD505	163aa	732169780	protein of unknown function	seed
1	78	CDKM15	163aa	30306-30797	Uncharacterized protein CDS	1
2	78	phiMMP02	163aa	414090400	hypothetical protein phiMMP02_gp35	1
3	78	phiMMP03	163aa	732169998	protein of unknown function	0.99
4	78	phiMMP01	163aa	732169913	protein of unknown function	0.61
0	79	phiCD27	152aa	209901258	hypothetical protein phiCD27_gp21	seed
1	79	phiCD505	152aa	732169766	conserved protein of unknown function	0.97
2	79	phiMMP02	152aa	414090387	XkdS-related protein	0.93
3	79	CDKM9	152aa	19437-19895	XkdS-related protein	0.96
4	79	CDKM15	152aa	22642-23100	XkdS-related protein CDS	0.96
0	80	phiCD506	149aa	732169833	conserved protein of unknown function	seed
1	80	phiCD481-1	149aa	732169701	conserved protein of unknown function	1
2	80	phiCDHM14	149aa	685041927	conserved hypothetical protein	0.97
3	80	phiCDHM13	149aa	684940918	conserved hypothetical protein	0.97
4	80	phiCDHM11	149aa	920215901	conserved hypothetical protein	0.97
0	81	phiCD505	136aa	732169755	conserved exported protein of unknown function	0.98
1	81	phiCD27	148aa	209901247	hypothetical protein phiCD27_gp10	seed
2	81	CDKM9	148aa	8124-8570	Uncharacterized protein	0.96
3	81	phiMMP02	136aa	414090375	putative tail component	0.98
4	81	CDKM15	136aa	8159-8569	Uncharacterized protein CDS	0.96
0	82	CDKM15	144aa	38191-38625	Uncharacterized protein CDS	0.99
1	82	CDKM9	144aa	39153-39587	Uncharacterized protein	0.98
2	82	phiC2	147aa	134287391	hypothetical protein phiC2p59	seed
3	82	phiMMP03	144aa	732170019	conserved protein of unknown function	0.99
4	82	phiMMP01	144aa	732169934	conserved protein of unknown function	0.98
0	83	CDMH1	143aa	640884890	putative holin protein	seed
1	83	phiMMP04	143aa	414090467	holin	0.99
2	83	CDKM9	143aa	25608-26039	Holin	0.98
3	83	CDKM15	143aa	28813-29244	holin CDS	0.97
4	83	phiCDHM19	143aa	685042007	putative holin protein	0.97
0	84	phiCDHM11	134aa	920215934	putative ssDNA binding protein	seed
1	84	phiCD506	131aa	732169868	Single-stranded DNA-binding protein 3	0.99
2	84	phiCD481-1	131aa	732169734	Single-stranded DNA-binding protein 2	1
3	84	phiCDHM13	131aa	684940950	putative ssDNA binding protein	1
4	84	phiCDHM14	134aa	685041961	putative ssDNA binding protein	1
0	85	CDKM15	131aa	36296-36691	Cro/C1-type transcriptional regulator CDS	seed
1	85	phiMMP03	125aa	732170009	putative repressor	0.99
2	85	phiC2	131aa	134287382	putative repressor	0.99
3	85	phiMMP01	131aa	732169924	putative repressor	0.99
4	85	CDKM9	131aa	35379-35774	XRE family transcriptional regulator	0.99
0	86	phiCD505	127aa	732169751	conserved protein of unknown function	seed
1	86	phiMMP02	127aa	414090371	hypothetical protein phiMMP02_gp06	1
2	86	phiCD27	127aa	209901243	hypothetical protein phiCD27_gp06	1
3	86	CDKM9	127aa	5967-6350	Uncharacterized protein	1
4	86	CDKM15	127aa	5967-6350	Uncharacterized protein CDS	0.96
0	87	phiMMP01	127aa	732169919	putative transcriptional regulator	seed
1	87	phiC2	127aa	134287378	putative transcriptional regulator	0.96
2	87	CDKM15	127aa	33354-33737	BlaI/MecI/CopY family transcriptional regulator CDS	1
3	87	phiMMP03	127aa	732170004	putative transcriptional regulator	1
4	87	CDKM9	127aa	32437-32820	BlaI/MecI/CopY family transcriptional regulator	0.96
0	88	phiMMP03	125aa	732170003	conserved protein of unknown function	seed
1	88	CDKM15	125aa	32872-33249	BlaI/MecI/CopY family transcriptional regulator CDS	1
2	88	CDKM9	125aa	31950-32327	BlaI/MecI/CopY family transcriptional regulator	0.88
3	88	phiC2	108aa	134287377	putative transcriptional regulator	0.87
4	88	phiMMP01	125aa	732169918	conserved protein of unknown function	1
0	89	phiCD27	125aa	209901246	hypothetical protein phiCD27_gp09	seed
1	89	CDKM9	125aa	7781-8158	Uncharacterized protein	0.95
2	89	CDKM15	125aa	7780-8157	Uncharacterized protein CDS	0.92
3	89	phiMMP02	125aa	414090374	hypothetical protein phiMMP02_gp09	0.98
4	89	phiCD505	125aa	732169754	conserved protein of unknown function	0.98
0	90	phiCD27	123aa	209901301	hypothetical protein phiCD27_gp64	seed
1	90	phiCD505	123aa	732169814	conserved protein of unknown function	1
2	90	phiCD119	123aa	90592702	hypothetical protein CDBPCV119_gp66	0.78
3	90	phiMMP03	123aa	732170040	conserved protein of unknown function	1
4	90	phiC2	117aa	134287409	hypothetical protein phiC2p77	0.99
0	91	phiCD27	120aa	209901257	hypothetical protein phiCD27_gp20	0.91
1	91	CDKM15	120aa	22302-22664	Uncharacterized protein CDS	0.89
2	91	CDKM9	120aa	19097-19459	Uncharacterized protein	0.89
3	91	phiCD505	121aa	732169765	conserved protein of unknown function	seed
4	91	phiMMP02	121aa	414090386	hypothetical protein phiMMP02_gp21	1
0	92	phiCD481-1	112aa	732169727	conserved protein of unknown function	1
1	92	phiCDHM14	114aa	685041955	conserved hypothetical protein	seed
2	92	phiMMP04	112aa	414090477	hypothetical protein phiMMP04_gp35	1
3	92	phiCDHM11	112aa	920215928	conserved hypothetical protein	1
4	92	phiCDHM13	114aa	684940943	conserved hypothetical protein	1
0	93	CDMH1	112aa	640884934	putative peptide chain release factor protein	0.95
1	93	phiMMP03	113aa	732170042	conserved protein of unknown function	seed
2	93	phiCD27	113aa	209901303	hypothetical protein phiCD27_gp66	0.97
3	93	phiCD505	113aa	732169816	conserved protein of unknown function	0.99
4	93	phiCDHM19	112aa	685042047	putative peptide chain release factor protein	0.95
0	94	CDKM15	112aa	7445-7783	Uncharacterized protein CDS	seed
1	94	CDKM9	112aa	7446-7784	Uncharacterized protein	0.96
2	94	phiMMP02	112aa	414090373	hypothetical protein phiMMP02_gp08	1
3	94	phiCD27	112aa	209901245	hypothetical protein phiCD27_gp08	0.99
4	94	phiCD505	112aa	732169753	conserved protein of unknown function	1
0	95	CDKM9	105aa	39737-40054	Uncharacterized protein	seed
1	95	phiCDHM19	105aa	685042031	conserved hypothetical protein	0.9
2	95	phiMMP02	105aa	414090419	hypothetical protein phiMMP02_gp54	0.89
3	95	phiMMP01	105aa	732169936	putative phage protein	0.96
4	95	phiCD27	105aa	209901289	hypothetical protein phiCD27_gp52	0.63
0	96	phiMMP04	97aa	414090491	HNH endonuclease	seed
1	96	phiCD481-1	97aa	732169744	conserved protein of unknown function	0.96
2	96	phiCD506	97aa	732169875	conserved protein of unknown function	0.96
3	96	phiCDHM13	97aa	684940957	putative endonuclease protein	0.96
4	96	phiCDHM14	97aa	685041966	putative endonuclease protein	0.96
0	97	phiCDHM14	71aa	685041965	conserved hypothetical protein	0.61
1	97	phiCD506	71aa	732169874	conserved protein of unknown function	0.63
2	97	phiMMP04	96aa	414090490	hypothetical protein phiMMP04_gp48	seed
3	97	phiCDHM13	71aa	684940956	conserved hypothetical protein	0.64
4	97	phiCD481-1	71aa	732169743	conserved protein of unknown function	0.64
0	98	phiCD506	89aa	732169870	conserved protein of unknown function	seed
1	98	phiCDHM13	89aa	684940952	conserved hypothetical protein	1
2	98	phiCDHM11	89aa	920215937	conserve hypothetical protein	1
3	98	phiCD6356	89aa	326536900	hypothetical protein phiCD6356_53	0.96
4	98	phiCD481-1	89aa	732169737	conserved protein of unknown function	1
0	99	phiCD111	87aa	732169413	putative holin	0.97
1	99	phiCD6356	87aa	326536874	hypothetical protein phiCD6356_27	0.94
2	99	phiCD24-1	88aa	732169356	putative holin	seed
3	99	phiCD146	87aa	732169468	putative holin	0.91
4	99	phiCD38-2	87aa	333798129	putative holin	0.91
0	100	phiMMP01	87aa	732169925	conserved protein of unknown function	seed
1	100	phiC2	58aa	134287383	hypothetical protein phiC2p51	0.96
2	100	CDKM15	77aa	36870-37103	betR domain DNA binding protein CDS	0.98
3	100	CDKM9	77aa	35953-36186	betR domain DNA-binding protein	0.98
4	100	phiMMP03	77aa	732170010	conserved protein of unknown function	0.98
0	101	phiCD505	70aa	732169799	conserved protein of unknown function	0.84
1	101	phiC2	75aa	134287394	hypothetical protein phiC2p62	seed
2	101	phiMMP03	75aa	732170025	conserved protein of unknown function	1
3	101	CDKM15	75aa	39547-39774	Uncharacterized protein CDS	1
4	101	phiCD27	57aa	209901288	hypothetical protein phiCD27_gp51	0.63
0	102	phiMMP01	73aa	732169922	putative cI repressor	seed
1	102	phiC2	73aa	134287381	putative cI repressor	1
2	102	phiMMP03	73aa	732170007	putative cI repressor	1
3	102	CDKM9	73aa	34700-34921	XRE family transcriptional regulator	0.97
4	102	CDKM15	73aa	35617-35838	Uncharacterized protein CDS	1
0	103	CDKM9	71aa	34435-34650	Uncharacterized protein	seed
1	103	phiMMP01	68aa	732169921	conserved protein of unknown function	0.98
2	103	phiMMP03	68aa	732170006	conserved protein of unknown function	0.98
3	103	phiC2	71aa	134287380	hypothetical protein phiC2p48	1
4	103	CDKM15	68aa	35352-35558	Uncharacterized protein CDS	0.98
0	104	CDKM9	70aa	23447-23659	Uncharacterized protein	seed
1	104	phiMMP01	70aa	732169907	protein of unknown function	0.98
2	104	phiCD505	70aa	732169771	protein of unknown function	1
3	104	phiMMP03	70aa	732169989	protein of unknown function	1
4	104	CDKM15	70aa	26652-26864	Uncharacterized protein CDS	1
0	105	CDKM9	67aa	9405-9608	Uncharacterized protein	seed
1	105	CDKM15	67aa	9600-9803	Uncharacterized protein CDS	0.97
2	105	phiMMP02	67aa	414090377	hypothetical protein phiMMP02_gp12	0.91
3	105	phiCD27	67aa	209901249	hypothetical protein phiCD27_gp12	0.86
4	105	phiCD505	67aa	732169757	conserved hypothetical protein; skin element	1
0	106	phiMMP01	57aa	732169953	conserved protein of unknown function	1
1	106	phiMMP03	57aa	732170047	conserved protein of unknown function	1
2	106	phiCDHM19	64aa	685042051	conserved hypothetical protein	seed
3	106	phiC2	64aa	134287414	hypothetical protein phiC2p82	1
4	106	phiCD119	64aa	90592710	hypothetical protein CDBPCV119_gp74	1
0	107	phiCD119	57aa	90592701	hypothetical protein CDBPCV119_gp65	seed
1	107	CDMH1	55aa	640884932	conserved hypothetical protein	0.74
2	107	phiMMP02	55aa	414090434	hypothetical protein phiMMP02_gp69	0.8
3	107	phiCDHM19	55aa	685042045	conserved hypothetical protein	0.74
4	107	CDKM15	55aa	46849-47016	Uncharacterized protein CDS	0.8
0	108	phiCD481-1	48aa	732169735	conserved protein of unknown function	0.75
1	108	phiCDHM13	48aa	684940951	conserved hypothetical protein	0.75
2	108	phiCD6356	49aa	326536898	hypothetical protein phiCD6356_51	seed
3	108	phiCD506	48aa	732169869	conserved protein of unknown function	0.75
4	108	phiCDHM11	48aa	920215935	conserved hypothetical protein	0.75
0	109	phiMMP02	38aa	414090429	hypothetical protein phiMMP02_gp64	0.76
1	109	phiCD505	38aa	732169808	putative phage protein	0.84
2	109	CDMH1	41aa	640884925	conserved hypothetical protein	seed
3	109	phiCD24-1	39aa	732169382	putative phage protein	0.82
4	109	phiMMP01	39aa	732169946	putative phage protein	0.82
0	110	phiMMP03	37aa	732170043	conserved protein of unknown function	seed
1	110	CDMH1	37aa	640884935	conserved hypothetical protein	0.89
2	110	CDKM9	37aa	46403-46516	Uncharacterized protein	0.91
3	110	phiCD27	37aa	209901304	hypothetical protein phiCD27_gp67	1
4	110	phiCD505	37aa	732169817	conserved protein of unknown function	1
0	111	CDKM9	1442aa	12202-16530	Tail tape measure	seed
1	111	CDKM15	1429aa	12395-16684	tail tape measure protein CDS	0.79
2	111	phiCD27	1429aa	209901253	putative phage tail tape measure protein	0.86
3	111	phiCD505	1442aa	732169761	putative phage tail tape measure protein	1
0	112	CDMH1	780aa	640884879	putative tape measure protein	seed
1	112	phiMMP03	762aa	732169980	putative tail tape measure protein	0.72
2	112	phiMMP01	762aa	732169898	putative tail tape measure protein	0.72
3	112	phiC2	762aa	134287355	putative tail tape measure protein	0.72
0	113	CDMH1	564aa	640884887	conserved hypothetical protein	seed
1	113	phiCDHM14	426aa	685041938	conserved hypothetical protein	0.75
2	113	phiCDHM13	426aa	684940929	conserved hypothetical protein	0.75
3	113	phiCDHM11	426aa	920215912	conserved hypothetical protein	0.75
0	114	phiCD211	560aa	732169536	conserved protein of unknown function	0.82
1	114	phiCDIF1296T	560aa	873379071	Glycine rich protein	0.82
2	114	phiMMP02	560aa	414090391	hypothetical protein phiMMP02_gp26	0.8
3	114	phiCDHM19	562aa	685042000	conserved hypothetical protein	seed
0	115	phiCD27	528aa	209901274	hypothetical protein phiCD27_gp37	seed
1	115	phiC2	528aa	134287374	hypothetical protein phiC2p41	1
2	115	CDKM9	528aa	28069-29655	Uncharacterized protein	1
3	115	phiCDHM19	528aa	685042011	puative Nudix hydrolase protein	1
0	116	phiMMP03	465aa	732169962	putative head morphogenesis protein	0.72
1	116	CDMH1	497aa	640884861	putative minor head protein	seed
2	116	phiMMP01	465aa	732169880	putative head morphogenesis protein	0.7
3	116	phiC2	465aa	134287339	putative head morphogenesis protein	0.72
0	117	phiC2	479aa	134287338	putative portal protein	seed
1	117	phiMMP03	479aa	732169961	putative portal protein	0.99
2	117	CDMH1	479aa	640884860	putative phage portal protein	0.97
3	117	phiMMP01	479aa	732169879	Phage portal protein, SPP1 family	0.98
0	118	phiMMP03	436aa	732169972	putative sheath tail protein	seed
1	118	CDMH1	436aa	640884871	putative tail sheath protein	0.94
2	118	phiC2	436aa	134287348	putative sheath tail protein	1
3	118	phiMMP01	436aa	732169890	putative sheath tail protein	1
0	119	CDMH1	417aa	640884859	putative phage terminase large subunit	seed
1	119	phiMMP01	413aa	732169878	putative phage terminase large subunit	0.98
2	119	phiMMP03	417aa	732169960	putative terminase large subunit	0.98
3	119	phiC2	417aa	134287337	putative terminase large subunit	0.98
0	120	phiMMP03	349aa	732169985	conserved protein of unknown function	seed
1	120	CDMH1	344aa	640884884	putative baseplate-J protein	0.93
2	120	phiC2	345aa	134287359	hypothetical protein phiC2p25	0.99
3	120	phiMMP01	349aa	732169903	conserved protein of unknown function	0.93
0	121	CDMH1	299aa	640884865	putative major capsid protein	seed
1	121	phiMMP03	299aa	732169965	Capsid protein	0.99
2	121	phiC2	299aa	134287342	putative main capsid protein	0.99
3	121	phiMMP01	299aa	732169883	Capsid protein	0.99
0	122	CDMH1	229aa	640884880	putative cell wall hydrolase/LysM protein	0.86
1	122	phiMMP01	233aa	732169899	putative LysM	seed
2	122	phiC2	233aa	134287356	putative LysM	1
3	122	phiMMP03	233aa	732169981	putative LysM	1
0	123	CDMH1	194aa	640884914	putative essential recombination protein	0.72
1	123	phiCD505	204aa	732169802	putative phage essential recombination function protein	0.68
2	123	phiMMP01	194aa	732169938	putative phage essential recombination function protein	0.72
3	123	phiCD24-1	212aa	732169377	putative phage essential recombination function protein	seed
0	124	CDKM9	209aa	21037-21666	Tail prtein	seed
1	124	phiMMP02	209aa	414090389	XkdT-related protein	0.95
2	124	phiCD505	209aa	732169768	conserved protein of unknown function	1
3	124	CDKM15	209aa	24242-24871	tail prtein CDS	1
0	125	phiC2	205aa	134287360	hypothetical protein phiC2p26	seed
1	125	phiMMP03	205aa	732169986	conserved protein of unknown function	0.98
2	125	CDMH1	205aa	640884885	conserved hypothetical protein	0.92
3	125	phiMMP01	205aa	732169904	putative phage protein	0.94
0	126	phiCD506	153aa	732169872	conserved protein of unknown function	0.87
1	126	phiCD481-1	153aa	732169739	conserved protein of unknown function	1
2	126	phiCD6356	153aa	326536903	hypothetical protein phiCD6356_56	0.91
3	126	phiCDHM14	200aa	685041962	conserved hypothetical protein	seed
0	127	phiMMP01	187aa	732169882	putative scaffold protein	seed
1	127	CDMH1	187aa	640884864	putative minor structural protein	0.97
2	127	phiMMP03	187aa	732169964	putative scaffold protein	1
3	127	phiC2	187aa	134287341	putative scaffold protein	1
0	128	phiCDHM19	173aa	685042012	conserved hypothetical protein	seed
1	128	phiC2	173aa	134287375	DUF955	1
2	128	phiCD27	173aa	209901275	hypothetical protein phiCD27_gp38	1
3	128	CDKM9	173aa	29631-30152	Uncharacterized protein	1
0	129	phiCD27	172aa	209901273	hypothetical protein phiCD27_gp36	seed
1	129	phiC2	172aa	134287373	hypothetical protein phiC2p40	1
2	129	phiCDHM19	172aa	685042010	conserved hypothetical protein	1
3	129	CDKM9	172aa	27487-28005	Uncharacterized protein	1
0	130	phiMMP02	168aa	414090440	putative sigma factor	seed
1	130	phiCD24-1	166aa	732169386	conserved protein of unknown function	0.62
2	130	CDKM15	168aa	48915-49421	Uncharacterized protein CDS	1
3	130	phiMMP01	166aa	732169950	conserved protein of unknown function	0.62
0	131	phiCD211	129aa	732169620	conserved protein of unknown function	0.65
1	131	phiCDIF1296T	129aa	873379153	hypothetical protein CDIF1296T_phi118	0.65
2	131	CDKM15	166aa	47678-48178	Uncharacterized protein CDS	seed
3	131	phiMMP02	166aa	414090437	hypothetical protein phiMMP02_gp72	1
0	132	CDKM9	157aa	11548-12021	XkdN-related protein	seed
1	132	phiCD505	157aa	732169760	conserved protein of unknown function	1
2	132	phiCD27	157aa	209901252	hypothetical protein phiCD27_gp15	0.98
3	132	CDKM15	157aa	11741-12214	XkdN-related protein CDS	0.94
0	133	phiC2	156aa	134287349	putative core tail	seed
1	133	CDMH1	156aa	640884872	putative core tail protein	0.99
2	133	phiMMP01	156aa	732169891	putative core tail	1
3	133	phiMMP03	156aa	732169973	putative core tail	1
0	134	phiCDHM14	155aa	685041963	conserved hypothetical protein	seed
1	134	phiCDHM13	155aa	684940954	conserved hypothetical protein	1
2	134	phiMMP04	155aa	414090488	hypothetical protein phiMMP04_gp46	0.94
3	134	phiCD481-1	155aa	732169740	conserved protein of unknown function	1
0	135	phiMMP03	146aa	732169975	conserved protein of unknown function	seed
1	135	phiMMP01	146aa	732169893	conserved protein of unknown function	1
2	135	phiC2	146aa	134287351	hypothetical protein phiC2p16	1
3	135	CDMH1	146aa	640884874	conserved hypothetical protein (XkdN-like)	0.97
0	136	phiC2	145aa	134287347	hypothetical protein phiC2p12	seed
1	136	phiMMP03	145aa	732169970	conserved protein of unknown function	1
2	136	phiMMP01	145aa	732169888	conserved protein of unknown function	1
3	136	CDMH1	145aa	640884869	conserved hypothetical protein	0.93
0	137	phiCD146	141aa	732169491	Single-stranded DNA-binding protein 2	seed
1	137	phiCD6356	135aa	326536897	putative single-strand binding protein	0.77
2	137	phiCD38-2	108aa	333798156	ssDNA binding protein	0.95
3	137	phiCD111	134aa	732169438	Single-stranded DNA-binding protein 2	0.81
0	138	phiMMP01	141aa	732169887	conserved protein of unknown function	seed
1	138	phiMMP03	141aa	732169969	conserved protein of unknown function	1
2	138	phiC2	141aa	134287346	hypothetical protein phiC2p11	1
3	138	CDMH1	141aa	640884868	putative tail protein	0.99
0	139	phiCD505	140aa	732169759	conserved protein of unknown function	seed
1	139	phiCD27	140aa	209901251	hypothetical protein phiCD27_gp14	0.89
2	139	CDKM9	140aa	11047-11469	XkdM-related protein	1
3	139	CDKM15	140aa	11242-11664	XkdM-related protein CDS	0.88
0	140	phiMMP03	133aa	732169967	conserved protein of unknown function	0.93
1	140	CDMH1	136aa	640884866	conserved hypothetical protein	seed
2	140	phiMMP01	133aa	732169885	conserved protein of unknown function	0.93
3	140	phiC2	133aa	134287344	hypothetical protein phiC2p09	0.93
0	141	phiCDHM13	128aa	684940958	conserved hypothetical protein	0.93
1	141	phiCD506	129aa	732169823	conserved protein of unknown function	seed
2	141	phiMMP04	89aa	414090493	hypothetical protein phiMMP04_gp51	0.91
3	141	phiCD481-1	129aa	732169691	conserved protein of unknown function	1
0	142	phiCD119	93aa	90592677	hypothetical protein CDBPCV119_gp41	0.9
1	142	CDMH1	129aa	640884896	putative regulatory protein	seed
2	142	phiMMP02	129aa	414090404	regulatory protein	0.81
3	142	phiCD505	129aa	732169785	conserved protein of unknown function	0.82
0	143	CDKM9	126aa	38336-38716	Uncharacterized protein	seed
1	143	phiMMP03	126aa	732170016	conserved protein of unknown function	1
2	143	phiC2	126aa	134287388	hypothetical protein phiC2p56	1
3	143	phiMMP02	126aa	414090414	hypothetical protein phiMMP02_gp49	0.96
0	144	CDKM9	115aa	26974-27321	Uncharacterized protein	1
1	144	phiCD27	120aa	209901272	hypothetical protein phiCD27_gp35	seed
2	144	phiC2	120aa	134287372	hypothetical protein phiC2p39	1
3	144	phiCDHM19	120aa	685042009	conserved hypothetical protein	1
0	145	phiMMP01	105aa	732169886	conserved protein of unknown function	0.98
1	145	CDMH1	115aa	640884867	conserved hypothetical protein	seed
2	145	phiMMP03	115aa	732169968	conserved protein of unknown function	0.98
3	145	phiC2	115aa	134287345	hypothetical protein phiC2p10	0.98
0	146	phiC2	105aa	134287416	hypothetical protein phiC2p84	seed
1	146	phiMMP01	105aa	732169956	putative phage protein	1
2	146	phiMMP03	105aa	732170050	putative phage protein	1
3	146	phiCDHM19	105aa	685042054	conserved hypothetical protein	0.91
0	147	CDMH1	103aa	640884904	conserved hypothetical protein	seed
1	147	phiMMP01	103aa	732169928	protein of unknown function	0.94
2	147	phiCDHM19	103aa	685042021	conserved hypothetical protein	0.95
3	147	phiCD505	103aa	732169792	protein of unknown function	0.95
0	148	phiMMP03	73aa	732169983	putative phage protein	1
1	148	phiC2	86aa	134287358	hypothetical protein phiC2p23	seed
2	148	CDMH1	86aa	640884882	conserved hypothetical protein	0.91
3	148	phiMMP01	86aa	732169901	conserved protein of unknown function	0.97
0	149	phiMMP01	85aa	732169892	conserved protein of unknown function	seed
1	149	phiMMP03	85aa	732169974	conserved protein of unknown function	1
2	149	phiC2	85aa	134287350	hypothetical protein phiC2p15	1
3	149	CDMH1	85aa	640884873	conserved hypothetical protein	0.75
0	150	phiMMP03	62aa	732170049	conserved protein of unknown function	1
1	150	phiMMP01	62aa	732169955	conserved protein of unknown function	1
2	150	phiCDHM19	62aa	685042053	conserved hypothetical protein	1
3	150	phiCD119	81aa	90592712	hypothetical protein CDBPCV119_gp76	seed
0	151	CDMH1	62aa	640884905	conserved hypothetical protein	0.95
1	151	phiCDHM19	67aa	685042022	conserved hypothetical protein	seed
2	151	phiMMP01	56aa	732169929	protein of unknown function	1
3	151	phiCD505	56aa	732169793	protein of unknown function	1
0	152	CDMH1	66aa	640884911	consaerved hypothetical protein	seed
1	152	phiCDHM19	64aa	685042030	conserved hypothetical protein	0.87
2	152	CDKM15	62aa	38753-38941	Uncharacterized protein CDS	0.75
3	152	phiMMP03	62aa	732170021	putative phage protein	0.75
0	153	phiCDHM11	60aa	920215930	conserved hypothetical protein	seed
1	153	phiCDHM14	60aa	685041957	conserved hypothetical protein	0.98
2	153	phiCD481-1	60aa	732169730	conserved protein of unknown function	0.98
3	153	phiCDHM13	60aa	684940946	conserved hypothetical protein	0.98
0	154	phiCD111	57aa	732169436	conserved protein of unknown function	seed
1	154	phiCD38-2	57aa	333798154	hypothetical protein phiCD38-2_gp47	0.89
2	154	phiCD146	57aa	732169489	conserved protein of unknown function	0.91
3	154	phiCD6356	57aa	326536896	hypothetical protein phiCD6356_49	0.71
0	155	CDKM9	50aa	38706-38858	Uncharacterized protein	seed
1	155	phiMMP02	49aa	414090415	hypothetical protein phiMMP02_gp50	0.97
2	155	phiMMP03	50aa	732170017	conserved protein of unknown function	1
3	155	phiC2	50aa	134287389	hypothetical protein phiC2p57	1
0	156	phiCD27	50aa	209901276	hypothetical protein phiCD27_gp39	seed
1	156	phiMMP03	50aa	732170000	conserved protein of unknown function	0.98
2	156	phiCD505	50aa	732169782	conserved protein of unknown function	0.96
3	156	phiMMP01	50aa	732169915	conserved protein of unknown function	0.98
0	157	phiMMP02	34aa	414090418	hypothetical protein phiMMP02_gp53	0.67
1	157	phiMMP01	48aa	732169935	protein of unknown function	seed
2	157	CDKM9	48aa	39588-39734	Uncharacterized protein	1
3	157	phiCDHM19	34aa	685042029	conserved hypothetical protein	0.61
0	158	phiCD24-1	42aa	732169360	conserved protein of unknown function	seed
1	158	phiMMP04	42aa	414090472	hypothetical protein phiMMP04_gp30	0.73
2	158	phiCD506	42aa	732169859	conserved protein of unknown function	0.71
3	158	phiCD38-2	42aa	333798139	hypothetical protein phiCD38-2_gp32	0.71
0	159	phiCD38-2	31aa	333798145	hypothetical protein phiCD38-2_gp38	0.61
1	159	phiCDHM13	35aa	684940944	conserved hypothetical protein	seed
2	159	phiCD481-1	35aa	732169728	conserved protein of unknown function	0.97
3	159	phiMMP04	35aa	414090478	hypothetical protein phiMMP04_gp36	0.77
0	160	phiCD146	1716aa	732169462	Tail tape measure	0.64
1	160	phiCD38-2	1716aa	333798123	tail tape measure	0.64
2	160	phiCD111	1767aa	732169407	Tail tape measure	seed
0	161	phiCD146	674aa	732169466	Tail fiber protein	0.8
1	161	phiCD38-2	820aa	333798127	tail fiber protein	seed
2	161	phiCD111	744aa	732169411	Tail fiber protein	0.78
0	162	phiCD38-2	616aa	333798128	tail fiber protein	0.83
1	162	phiCD111	627aa	732169412	Tail fiber protein	seed
2	162	phiCD146	616aa	732169467	Tail fiber protein	0.83
0	163	phiCD146	599aa	732169464	Tail protein/endopeptidase	seed
1	163	phiCD38-2	589aa	333798125	tail protein/endopeptidase	0.99
2	163	phiCD111	599aa	732169409	Tail protein/endopeptidase	0.93
0	164	phiCD505	521aa	732169776	conserved protein of unknown function	seed
1	164	phiMMP03	521aa	732169994	conserved protein of unknown function	1
2	164	phiCD119	423aa	90592667	hypothetical protein CDBPCV119_gp31	0.74
0	165	phiCD146	470aa	732169449	Minor capsid protein	seed
1	165	phiCD111	470aa	732169393	Minor capsid protein	0.91
2	165	phiCD38-2	470aa	333798110	minor capsid protein	0.93
0	166	phiCD111	440aa	732169392	Terminase large subunit	seed
1	166	phiCD146	440aa	732169448	Terminase large subunit	0.94
2	166	phiCD38-2	440aa	333798109	terminase large subunit	0.95
0	167	phiCD38-2	410aa	333798111	minor capsid protein	seed
1	167	phiCD146	409aa	732169450	Minor capsid protein	0.92
2	167	phiCD111	407aa	732169394	Minor capsid protein	0.93
0	168	phiCD119	368aa	90592679	putative integrase	0.6
1	168	phiCDHM19	372aa	685042015	puative integrase protein	0.61
2	168	CDMH1	382aa	640884898	putative integrase protein	seed
0	169	phiCD146	357aa	732169453	Phage coat protein	seed
1	169	phiCD38-2	357aa	333798114	phage coat protein	0.99
2	169	phiCD111	357aa	732169398	Phage coat protein	0.96
0	170	phiCD146	276aa	732169471	conserved protein of unknown function	seed
1	170	phiCD111	276aa	732169416	conserved protein of unknown function	1
2	170	phiCD38-2	276aa	333798132	hypothetical protein phiCD38-2_gp25	1
0	171	phiCD38-2	266aa	333798119	hypothetical protein phiCD38-2_gp12	seed
1	171	phiCD146	266aa	732169458	conserved protein of unknown function	0.98
2	171	phiCD111	266aa	732169403	conserved protein of unknown function	0.83
0	172	phiCD146	251aa	732169463	Tail component protein	seed
1	172	phiCD38-2	244aa	333798124	tail component protein	1
2	172	phiCD111	247aa	732169408	Tail component protein	0.86
0	173	CDMH1	241aa	640884937	putative anti-repressor protein	seed
1	173	phiCD119	235aa	90592708	hypothetical protein CDBPCV119_gp72	0.98
2	173	phiCDHM19	241aa	685042049	putative anti-repressor protein	0.99
0	174	phiCD111	237aa	732169432	conserved protein of unknown function	0.88
1	174	phiCD38-2	237aa	333798150	hypothetical protein phiCD38-2_gp43	0.85
2	174	phiCD146	240aa	732169485	conserved protein of unknown function	seed
0	175	phiCD38-2	213aa	333798122	hypothetical protein phiCD38-2_gp15	seed
1	175	phiCD146	213aa	732169461	conserved protein of unknown function	0.94
2	175	phiCD111	213aa	732169406	conserved protein of unknown function	0.93
0	176	phiCDHM11	211aa	920215919	putative regulatory protein	seed
1	176	phiCDHM13	211aa	684940935	putative regulatory protein	1
2	176	phiCDHM14	211aa	685041945	conserved hypothetical protein	1
0	177	phiCD211	179aa	732169535	Putative tail fiber protein (fragment)	0.78
1	177	phiCD27	205aa	209901262	putative tail fiber protein	seed
2	177	phiCDIF1296T	179aa	873379070	putative tail fiber protein	0.78
0	178	phiCD111	201aa	732169405	conserved protein of unknown function	seed
1	178	phiCD146	201aa	732169460	conserved protein of unknown function	0.94
2	178	phiCD38-2	201aa	333798121	hypothetical protein phiCD38-2_gp14	0.95
0	179	phiCD146	190aa	732169452	Scaffolding protein	seed
1	179	phiCD111	190aa	732169397	Scaffolding protein	0.95
2	179	phiCD38-2	190aa	333798113	scaffolding protein	0.94
0	180	phiCDHM19	187aa	685042037	conserved hypothetical protein	seed
1	180	phiCD27	187aa	209901295	hypothetical protein phiCD27_gp58	1
2	180	CDKM9	187aa	42802-43365	Uncharacterized protein	1
0	181	phiMMP03	186aa	732169979	conserved protein of unknown function	seed
1	181	phiMMP01	186aa	732169897	conserved protein of unknown function	1
2	181	phiC2	186aa	134287354	hypothetical protein phiC2p19	1
0	182	phiMMP01	175aa	732169896	conserved exported protein of unknown function	seed
1	182	phiC2	175aa	134287353	hypothetical protein phiC2p18	1
2	182	phiMMP03	175aa	732169978	conserved exported protein of unknown function	1
0	183	phiCD38-2	168aa	333798133	hypothetical protein phiCD38-2_gp26	seed
1	183	phiCD146	168aa	732169472	conserved protein of unknown function	1
2	183	phiCD111	168aa	732169417	conserved protein of unknown function	1
0	184	CDKM15	167aa	43019-43522	Uncharacterized protein CDS	seed
1	184	phiC2	160aa	134287401	hypothetical protein phiC2p69	0.99
2	184	phiMMP03	167aa	732170032	conserved protein of unknown function	1
0	185	phiCDHM11	149aa	920215918	conserved hypothetical protein	seed
1	185	phiCDHM13	149aa	684940934	hypothetical protein	1
2	185	phiCDHM14	149aa	685041944	putative regulatory protein	1
0	186	phiCD146	147aa	732169455	conserved protein of unknown function	seed
1	186	phiCD111	144aa	732169400	conserved protein of unknown function	0.96
2	186	phiCD38-2	144aa	333798116	hypothetical protein phiCD38-2_gp09	0.9
0	187	phiCD146	143aa	732169457	conserved protein of unknown function	seed
1	187	phiCD38-2	143aa	333798118	hypothetical protein phiCD38-2_gp11	0.96
2	187	phiCD111	143aa	732169402	conserved protein of unknown function	0.87
0	188	phiCD146	141aa	732169483	conserved protein of unknown function	seed
1	188	phiCD38-2	141aa	333798148	hypothetical protein phiCD38-2_gp41	1
2	188	phiCD111	141aa	732169430	conserved protein of unknown function	0.92
0	189	phiMMP01	139aa	732169902	putative phage protein	seed
1	189	phiMMP03	139aa	732169984	conserved protein of unknown function	0.9
2	189	CDMH1	139aa	640884883	conserved hypothetical protein (XkdS-like)	0.92
0	190	phiCD38-2	134aa	333798149	replication terminator protein	seed
1	190	phiCD146	134aa	732169484	Replication terminator protein	0.99
2	190	phiCD111	134aa	732169431	Replication terminator protein	0.99
0	191	phiCD119	90aa	90592678	hypothetical protein CDBPCV119_gp42	0.92
1	191	phiCDHM19	127aa	685042014	putative regulatory protein	0.7
2	191	CDMH1	128aa	640884897	putative regulatory protein	seed
0	192	phiCD111	120aa	732169440	conserved protein of unknown function	0.89
1	192	phiCD146	120aa	732169493	conserved protein of unknown function	0.91
2	192	phiCD38-2	121aa	333798157	hypothetical protein phiCD38-2_gp50	seed
0	193	CDMH1	109aa	640884910	putative DNA binding protein	0.73
1	193	phiCD119	118aa	90592685	hypothetical protein CDBPCV119_gp49	seed
2	193	phiCDHM19	109aa	685042028	putative repressor protein	0.99
0	194	phiCD146	115aa	732169456	conserved protein of unknown function	seed
1	194	phiCD38-2	115aa	333798117	hypothetical protein phiCD38-2_gp10	0.7
2	194	phiCD111	115aa	732169401	conserved protein of unknown function	0.75
0	195	phiCD38-2	115aa	333798143	hypothetical protein phiCD38-2_gp36	seed
1	195	phiCD111	115aa	732169427	conserved protein of unknown function	1
2	195	phiCD146	115aa	732169479	conserved protein of unknown function	1
0	196	phiCD146	110aa	732169454	conserved protein of unknown function	seed
1	196	phiCD111	110aa	732169399	conserved protein of unknown function	0.96
2	196	phiCD38-2	110aa	333798115	hypothetical protein phiCD38-2_gp08	0.94
0	197	phiCD38-2	103aa	333798152	hypothetical protein phiCD38-2_gp45	0.91
1	197	phiCD146	110aa	732169487	conserved protein of unknown function	seed
2	197	phiCD111	103aa	732169434	conserved protein of unknown function	0.72
0	198	phiCD505	109aa	732169813	conserved protein of unknown function	seed
1	198	phiMMP03	109aa	732170039	conserved protein of unknown function	1
2	198	phiCD27	109aa	209901300	hypothetical protein phiCD27_gp63	1
0	199	phiCDIF1296T	108aa	873379075	hypothetical protein CDIF1296T_phi040	0.88
1	199	phiCD211	108aa	732169540	conserved protein of unknown function	0.88
2	199	phiCD24-1	109aa	732169354	protein of unknown function	seed
0	200	CDKM15	104aa	39872-40186	Uncharacterized protein CDS	seed
1	200	phiC2	104aa	134287395	hypothetical protein phiC2p63	1
2	200	phiMMP03	104aa	732170026	conserved protein of unknown function	1
0	201	phiMMP01	85aa	732169943	conserved protein of unknown function	seed
1	201	phiCD505	83aa	732169804	conserved protein of unknown function	0.62
2	201	phiMMP02	83aa	414090426	hypothetical protein phiMMP02_gp61	0.63
0	202	phiCD38-2	80aa	333798126	hypothetical protein phiCD38-2_gp19	seed
1	202	phiCD146	80aa	732169465	conserved protein of unknown function	1
2	202	phiCD111	80aa	732169410	conserved protein of unknown function	0.98
0	203	phiMMP03	77aa	732169977	conserved protein of unknown function	seed
1	203	phiC2	77aa	134287352	hypothetical protein phiC2p17	1
2	203	phiMMP01	77aa	732169895	conserved protein of unknown function	1
0	204	phiMMP03	77aa	732169966	conserved protein of unknown function	seed
1	204	phiMMP01	77aa	732169884	conserved protein of unknown function	1
2	204	phiC2	77aa	134287343	hypothetical protein phiC2p08	1
0	205	phiC2	75aa	134287417	hypothetical protein phiC2p85	seed
1	205	phiMMP03	75aa	732170051	putative phage protein	1
2	205	phiMMP01	75aa	732169957	putative phage protein	1
0	206	phiCD146	70aa	732169470	conserved protein of unknown function	seed
1	206	phiCD111	70aa	732169415	conserved protein of unknown function	1
2	206	phiCD38-2	70aa	333798131	hypothetical protein phiCD38-2_gp24	1
0	207	phiCD481-1	68aa	732169718	protein of unknown function	0.94
1	207	phiCDHM11	69aa	920215917	conserved hypothetical protein	seed
2	207	phiCDHM14	69aa	685041943	conserved hypothetical protein	1
0	208	phiMMP03	55aa	732170013	conserved protein of unknown function	1
1	208	CDKM9	67aa	37180-37383	Arc-like DNA binding domain protein	seed
2	208	phiC2	67aa	134287385	hypothetical protein phiC2p53	1
0	209	phiMMP03	66aa	732169963	conserved protein of unknown function	seed
1	209	phiMMP01	66aa	732169881	conserved protein of unknown function	1
2	209	phiC2	66aa	134287340	hypothetical protein phiC2p05	1
0	210	phiCDHM19	64aa	685041974	conserved hypothetical protein	seed
1	210	phiCD119	64aa	90592644	hypothetical protein CDBPCV119_gp07	1
2	210	CDMH1	64aa	640884863	conserved hypothetical protein	0.85
0	211	phiCDHM19	64aa	685042024	conserved hypothetical protein	seed
1	211	phiCD505	56aa	732169795	conserved protein of unknown function	0.94
2	211	phiCD119	64aa	90592684	hypothetical protein CDBPCV119_gp48	0.92
0	212	phiCD27	60aa	209901302	hypothetical protein phiCD27_gp65	seed
1	212	phiMMP03	60aa	732170041	conserved protein of unknown function	1
2	212	phiCD505	46aa	732169815	conserved protein of unknown function	0.8
0	213	phiMMP03	56aa	732170023	conserved protein of unknown function	1
1	213	phiC2	59aa	134287392	hypothetical protein phiC2p60	seed
2	213	CDKM15	59aa	39076-39255	Uncharacterized protein CDS	1
0	214	phiCD38-2	57aa	333798158	hypothetical protein phiCD38-2_gp51	0.63
1	214	phiCD146	59aa	732169494	conserved protein of unknown function	seed
2	214	phiCD111	56aa	732169441	conserved protein of unknown function	0.78
0	215	CDKM9	58aa	37470-37646	Uncharacterized protein	seed
1	215	phiC2	48aa	134287386	hypothetical protein phiC2p54	1
2	215	phiMMP03	58aa	732170014	conserved protein of unknown function	1
0	216	phiMMP03	58aa	732169971	conserved protein of unknown function	seed
1	216	phiMMP01	58aa	732169889	conserved protein of unknown function	1
2	216	CDMH1	58aa	640884870	conserved hypothetical protein	0.89
0	217	phiCD111	49aa	732169435	conserved protein of unknown function	0.65
1	217	phiCD38-2	49aa	333798153	hypothetical protein phiCD38-2_gp46	0.67
2	217	phiCD6356	58aa	326536894	hypothetical protein phiCD6356_47	seed
0	218	phiCDHM14	57aa	685041947	conserved hypothetical protein	seed
1	218	phiCDHM11	41aa	920215921	conserved hypothetical protein	0.9
2	218	phiCDHM13	57aa	684940937	conserved hypothetical protein	1
0	219	phiCD38-2	54aa	333798151	hypothetical protein phiCD38-2_gp44	0.94
1	219	phiCD111	54aa	732169433	conserved protein of unknown function	0.96
2	219	phiCD146	57aa	732169486	conserved protein of unknown function	seed
0	220	phiCD211	56aa	732169541	conserved protein of unknown function	seed
1	220	phiCD24-1	50aa	732169355	conserved protein of unknown function	0.84
2	220	phiCDIF1296T	56aa	873379076	hypothetical protein CDIF1296T_phi041	1
0	221	CDKM15	52aa	39389-39547	Arc-like DNA binding domain protein CDS	seed
1	221	phiMMP03	52aa	732170024	conserved protein of unknown function	1
2	221	phiC2	52aa	134287393	hypothetical protein phiC2p61	1
0	222	CDMH1	48aa	640884922	conserved hypothetical protein	0.79
1	222	phiMMP02	46aa	414090428	hypothetical protein phiMMP02_gp63	0.86
2	222	phiCD505	49aa	732169806	putative phage protein	seed
0	223	phiCD505	45aa	732169791	protein of unknown function	seed
1	223	CDMH1	45aa	640884903	conserved hypothetical protein	0.97
2	223	phiMMP01	45aa	732169927	protein of unknown function	0.84
0	224	phiCD38-2	38aa	333798155	hypothetical protein phiCD38-2_gp48	0.86
1	224	phiCD111	39aa	732169437	putative membrane protein	seed
2	224	phiCD146	39aa	732169490	putative membrane protein	0.97
0	225	phiCDIF1296T	2176aa	873379060	putative tape tail measure protein	seed
1	225	phiCD211	2176aa	732169524	protein of unknown function	1
0	226	phiCDIF1296T	1759aa	873379068	hypothetical protein CDIF1296T_phi033	seed
1	226	phiCD211	1759aa	732169533	putative phage protein	1
0	227	phiCDIF1296T	1023aa	873379119	putative DNA polymerase III subunit alpha	seed
1	227	phiCD211	1023aa	732169585	DNA Polymerase III alpha chain	1
0	228	phiCDHM19	742aa	685041988	putative tail tape measure protein (partial), partial	0.98
1	228	phiCD119	944aa	90592653	putative tape measure protein	seed
0	229	phiCDIF1296T	741aa	873379148	putative anaerobic ribonucleoside-triphosphate reductase	seed
1	229	phiCD211	741aa	732169615	Anaerobic ribonucleoside-triphosphate reductase	1
0	230	phiCD211	692aa	732169532	protein of unknown function	seed
1	230	phiCDIF1296T	692aa	873379067	putative phage tail protein	1
0	231	phiMMP01	656aa	732169900	putative phage cell wall hydrolase	seed
1	231	phiMMP03	656aa	732169982	putative phage cell wall hydrolase	1
0	232	phiCD211	640aa	732169530	protein of unknown function	seed
1	232	phiCDIF1296T	640aa	873379065	putative peptidase	1
0	233	phiCD211	633aa	732169539	protein of unknown function	seed
1	233	phiCDIF1296T	633aa	873379074	hypothetical protein CDIF1296T_phi039	1
0	234	CDMH1	629aa	640884881	putative cell wall hydrolase protein	0.85
1	234	phiC2	630aa	134287357	putative hydrolase	seed
0	235	phiCDIF1296T	582aa	873379037	putative terminase large subunit	seed
1	235	phiCD211	582aa	732169501	conserved protein of unknown function	1
0	236	phiCD27	577aa	209901263	hypothetical protein phiCD27_gp26	seed
1	236	phiCD481-1	546aa	732169712	conserved protein of unknown function	0.65
0	237	phiCD211	571aa	732169529	protein of unknown function	seed
1	237	phiCDIF1296T	571aa	873379064	hypothetical protein CDIF1296T_phi029	1
0	238	phiCD211	541aa	732169523	protein of unknown function	seed
1	238	phiCDIF1296T	541aa	873379059	putative phage tail protein	1
0	239	phiCDIF1296T	522aa	873379178	hypothetical protein CDIF1296T_phi143	seed
1	239	phiCD211	522aa	732169646	protein of unknown function	1
0	240	phiCDIF1296T	508aa	873379107	putative replicative DNA helicase	seed
1	240	phiCD211	471aa	732169573	protein of unknown function	1
0	241	phiCD211	492aa	732169502	protein of unknown function	seed
1	241	phiCDIF1296T	492aa	873379038	putative phage structural protein	1
0	242	phiCD211	481aa	732169660	conserved protein of unknown function	seed
1	242	phiCDIF1296T	481aa	873379191	hypothetical protein CDIF1296T_phi156	1
0	243	phiCDIF1296T	480aa	873379213	hypothetical protein CDIF1296T_phi178	seed
1	243	phiCD211	480aa	732169686	protein of unknown function	1
0	244	phiCDIF1296T	479aa	873379143	hypothetical protein CDIF1296T_phi108	seed
1	244	phiCD211	479aa	732169609	transposase	1
0	245	phiCD211	477aa	732169504	protein of unknown function	seed
1	245	phiCDIF1296T	477aa	873379040	hypothetical protein CDIF1296T_phi005	1
0	246	phiCD119	451aa	90592641	putative portal protein	seed
1	246	phiCDHM19	451aa	685041971	putative portal protein	0.99
0	247	phiCDIF1296T	436aa	873379089	putative transposase	seed
1	247	phiCD211	436aa	732169555	transposase	1
0	248	phiCD211	417aa	732169601	conserved protein of unknown function	seed
1	248	phiCDIF1296T	417aa	873379135	hypothetical protein CDIF1296T_phi100	1
0	249	phiCD211	399aa	732169689	conserved protein of unknown function	seed
1	249	phiCDIF1296T	399aa	873379216	hypothetical protein CDIF1296T_phi182	1
0	250	phiCD211	392aa	732169638	protein of unknown function	seed
1	250	phiCDIF1296T	392aa	873379171	hypothetical protein CDIF1296T_phi136	1
0	251	phiCDIF1296T	387aa	873379183	putative DNA binding subunit of transposase	seed
1	251	phiCD211	387aa	732169651	transposase	1
0	252	phiCDIF1296T	373aa	873379096	putative modification methylase HindIII	seed
1	252	phiCD211	373aa	732169562	putative DNA methylase N-4/N-6 domain protein	1
0	253	phiCDIF1296T	373aa	873379116	hypothetical protein CDIF1296T_phi081	seed
1	253	phiCD211	373aa	732169582	conserved protein of unknown function	1
0	254	phiCDIF1296T	370aa	873379087	putative integrase	seed
1	254	phiCD211	370aa	732169553	Phage integrase family prophage LambdaCh01	1
0	255	phiCDIF1296T	357aa	873379057	putative phage antirepressor protein	seed
1	255	phiCD211	357aa	732169521	Phage antirepressor protein (modular protein)	1
0	256	phiCDHM19	356aa	685041983	putative tail sheath protein	seed
1	256	phiCD119	356aa	90592650	XkdK protein	0.99
0	257	phiCDIF1296T	353aa	873379106	putative DNA primase	seed
1	257	phiCD211	348aa	732169572	conserved protein of unknown function	0.99
0	258	phiCD505	348aa	732169787	putative integrase	seed
1	258	phiMMP02	348aa	414090406	integrase	1
0	259	phiCD119	346aa	90592642	putative head protein	seed
1	259	phiCDHM19	346aa	685041972	putative head protein	1
0	260	phiCD211	336aa	732169506	protein of unknown function	seed
1	260	phiCDIF1296T	336aa	873379042	putative structural protein	1
0	261	phiCD211	329aa	732169509	protein of unknown function	seed
1	261	phiCDIF1296T	329aa	873379045	hypothetical protein CDIF1296T_phi010	1
0	262	phiCDHM19	284aa	685042055	conserved hypothetical protein	0.99
1	262	phiCD119	314aa	90592713	hypothetical protein CDBPCV119_gp77	seed
0	263	phiCD211	312aa	732169546	XerC/D family recombinase	seed
1	263	phiCDIF1296T	312aa	873379081	putative tyrosine recombinase	1
0	264	phiCD119	312aa	90592716	putative capsid protein	seed
1	264	phiCDHM19	312aa	685041977	putative capsid protein	1
0	265	phiCDIF1296T	308aa	873379179	hypothetical protein CDIF1296T_phi144	seed
1	265	phiCD211	308aa	732169647	protein of unknown function	1
0	266	phiCDIF1296T	304aa	873379209	hypothetical protein CDIF1296T_phi174	seed
1	266	phiCD211	304aa	732169681	conserved protein of unknown function	1
0	267	phiCD211	302aa	732169549	Cell surface protein (fragment)	seed
1	267	phiCDIF1296T	302aa	873379084	hypothetical protein CDIF1296T_phi049	1
0	268	phiCDIF1296T	299aa	873379036	putative terminase small subunit	seed
1	268	phiCD211	299aa	732169500	protein of unknown function	1
0	269	phiCDIF1296T	297aa	873379110	hypothetical protein CDIF1296T_phi075	seed
1	269	phiCD211	297aa	732169576	protein of unknown function	1
0	270	CDKM15	294aa	18832-19716	BRO N-terminal domain protein CDS	0.94
1	270	CDMH1	295aa	640884877	putative anti-repressor protein	seed
0	271	phiCDIF1296T	287aa	873379211	hypothetical protein CDIF1296T_phi176	seed
1	271	phiCD211	287aa	732169683	protein of unknown function	1
0	272	phiCDIF1296T	283aa	873379104	hypothetical protein CDIF1296T_phi069	seed
1	272	phiCD211	283aa	732169570	protein of unknown function	1
0	273	phiCDIF1296T	280aa	873379088	hypothetical protein CDIF1296T_phi053	seed
1	273	phiCD211	280aa	732169554	protein of unknown function	1
0	274	phiCDIF1296T	276aa	873379095	putative DNA adenine methylase	1
1	274	phiCD211	277aa	732169561	DNA adenine methylase family protein	seed
0	275	phiMMP04	272aa	414090470	ParA-like protein	seed
1	275	phiCD6356	272aa	326536879	ParA-like protein	0.91
0	276	phiCDIF1296T	272aa	873379048	hypothetical protein CDIF1296T_phi013	seed
1	276	phiCD211	267aa	732169512	protein of unknown function	0.99
0	277	phiCD211	271aa	732169542	putative cell wall hydrolase/autolysin	seed
1	277	phiCDIF1296T	271aa	873379077	putative N-acetylmuramoyl-L-alanine amidase	1
0	278	phiCDIF1296T	268aa	873379164	putative antirepressor protein	seed
1	278	phiCD211	268aa	732169631	protein of unknown function	1
0	279	phiCD211	261aa	732169513	protein of unknown function	0.99
1	279	phiCDIF1296T	267aa	873379049	putative phage tail protein	seed
0	280	phiCD211	267aa	732169511	protein of unknown function	seed
1	280	phiCDIF1296T	267aa	873379047	hypothetical protein CDIF1296T_phi012	1
0	281	phiCDIF1296T	266aa	873379097	hypothetical protein CDIF1296T_phi062	seed
1	281	phiCD211	266aa	732169563	protein of unknown function	1
0	282	CDKM9	264aa	16610-17404	Uncharacterized protein	seed
1	282	phiCD505	264aa	732169762	exported protein of unknown function	1
0	283	phiCDHM19	251aa	685042023	putative regulatory protein	0.72
1	283	phiMMP01	263aa	732169930	Predicted prophage antirepressor	seed
0	284	phiCD211	258aa	732169622	conserved protein of unknown function	seed
1	284	phiCDIF1296T	258aa	873379155	hypothetical protein CDIF1296T_phi120	1
0	285	phiCD119	206aa	90592654	hypothetical protein CDBPCV119_gp18	0.98
1	285	phiCDHM19	250aa	685041989	putative tail tape measure protein (partial)	seed
0	286	phiCDIF1296T	248aa	873379058	hypothetical protein CDIF1296T_phi023	seed
1	286	phiCD211	248aa	732169522	protein of unknown function	1
0	287	phiCDIF1296T	237aa	873379201	putative antirestriction protein	seed
1	287	phiCD211	237aa	732169672	conserved protein of unknown function	1
0	288	phiCD111	235aa	732169391	Terminase small subunit	seed
1	288	phiCD38-2	235aa	333798108	terminase small subunit	0.98
0	289	phiCDIF1296T	221aa	873379111	hypothetical protein CDIF1296T_phi076	seed
1	289	phiCD211	221aa	732169577	conserved protein of unknown function	1
0	290	phiCD211	219aa	732169556	conserved protein of unknown function	seed
1	290	phiCDIF1296T	219aa	873379090	hypothetical protein CDIF1296T_phi055	1
0	291	phiCD111	129aa	732169439	protein of unknown function	0.62
1	291	phiCD146	215aa	732169492	conserved protein of unknown function	seed
0	292	phiCD211	214aa	732169568	Serine/threonine protein phosphatase	seed
1	292	phiCDIF1296T	208aa	873379102	hypothetical protein CDIF1296T_phi067	1
0	293	phiCD211	210aa	732169507	protein of unknown function	seed
1	293	phiCDIF1296T	210aa	873379043	hypothetical protein CDIF1296T_phi008	1
0	294	phiCDIF1296T	209aa	873379044	hypothetical protein CDIF1296T_phi009	seed
1	294	phiCD211	209aa	732169508	protein of unknown function	1
0	295	phiCD119	209aa	90592643	hypothetical protein CDBPCV119_gp06	seed
1	295	phiCDHM19	209aa	685041973	conserved hypothetical protein	1
0	296	phiCD211	205aa	732169543	conserved protein of unknown function	seed
1	296	phiCDIF1296T	205aa	873379078	putative endolysin	1
0	297	phiCDIF1296T	205aa	873379215	hypothetical protein CDIF1296T_phi181	seed
1	297	phiCD211	205aa	732169688	conserved protein of unknown function	1
0	298	phiCDIF1296T	201aa	873379192	hypothetical protein CDIF1296T_phi157	seed
1	298	phiCD211	201aa	732169661	conserved protein of unknown function	1
0	299	phiCD211	200aa	732169588	conserved protein of unknown function	seed
1	299	phiCDIF1296T	200aa	873379122	putative methyltransferase subunit	1
0	300	phiCDHM19	198aa	685041976	putative scaffold protein	seed
1	300	phiCD119	198aa	90592645	putative scaffold protein	0.86
0	301	phiCD211	194aa	732169665	protein of unknown function	seed
1	301	phiCDIF1296T	194aa	873379195	hypothetical protein CDIF1296T_phi160	1
0	302	phiCDIF1296T	190aa	873379093	putative guanylate kinase	seed
1	302	phiCD211	190aa	732169559	putative Guanylate kinase	1
0	303	phiCD211	190aa	732169650	conserved protein of unknown function	seed
1	303	phiCDIF1296T	190aa	873379182	hypothetical protein CDIF1296T_phi147	1
0	304	phiCD38-2	190aa	333798159	sigma70/sigmaF-like protein	seed
1	304	phiCD111	190aa	732169442	Sigma70/sigmaF-like protein	0.98
0	305	phiCD111	189aa	732169445	Recombinase/resolvase	seed
1	305	phiCD38-2	189aa	333798162	recombinase/resolvase	1
0	306	phiCDIF1296T	186aa	873379112	hypothetical protein CDIF1296T_phi077	seed
1	306	phiCD211	186aa	732169578	conserved exported protein of unknown function	1
0	307	phiCD211	185aa	732169575	conserved protein of unknown function	seed
1	307	phiCDIF1296T	185aa	873379109	ERF superfamily protein	1
0	308	phiCDIF1296T	183aa	873379108	hypothetical protein CDIF1296T_phi073	seed
1	308	phiCD211	183aa	732169574	protein of unknown function	1
0	309	phiCD211	182aa	732169557	putative Deoxyuridine 5'-triphosphate nucleotidohydrolase	seed
1	309	phiCDIF1296T	182aa	873379091	putative deoxyuridine 5'-triphosphate nucleotidohydrolase	1
0	310	phiCDIF1296T	182aa	873379162	hypothetical protein CDIF1296T_phi127	seed
1	310	phiCD211	168aa	732169629	protein of unknown function	0.99
0	311	phiCD211	180aa	732169624	putative RNA 2'-phosphotransferase	seed
1	311	phiCDIF1296T	180aa	873379157	putative RNA 2'-phosphotransferase	1
0	312	phiCD211	175aa	732169567	putative sporulation protein YyaC	seed
1	312	phiCDIF1296T	175aa	873379101	hypothetical protein CDIF1296T_phi066	1
0	313	phiCD211	167aa	732169616	protein of unknown function	seed
1	313	phiCDIF1296T	167aa	873379149	hypothetical protein CDIF1296T_phi114	1
0	314	phiCD211	167aa	732169668	protein of unknown function	seed
1	314	phiCDIF1296T	167aa	873379198	hypothetical protein CDIF1296T_phi163	1
0	315	phiCDIF1296T	165aa	873379041	hypothetical protein CDIF1296T_phi006	seed
1	315	phiCD211	165aa	732169505	protein of unknown function	1
0	316	phiCDIF1296T	165aa	873379194	hypothetical protein CDIF1296T_phi159	seed
1	316	phiCD211	165aa	732169663	exported protein of unknown function	1
0	317	phiCDIF1296T	165aa	873379147	putative NrdG-like protein	seed
1	317	phiCD211	165aa	732169614	Anaerobic ribonucleoside-triphosphate reductase-activating protein	1
0	318	phiCDIF1296T	164aa	873379092	putative Holliday junction resolvase	seed
1	318	phiCD211	164aa	732169558	putative Crossover junction endodeoxyribonuclease	1
0	319	phiCD211	161aa	732169655	conserved protein of unknown function	seed
1	319	phiCDIF1296T	161aa	873379186	hypothetical protein CDIF1296T_phi151	1
0	320	phiCDHM19	156aa	685041985	conserved hypothetical protein (XkdN-like)	seed
1	320	phiCD119	156aa	90592652	XkdN protein	1
0	321	phiCDIF1296T	155aa	873379140	hypothetical protein CDIF1296T_phi105	seed
1	321	phiCD211	155aa	732169606	protein of unknown function	1
0	322	phiCD211	152aa	732169514	protein of unknown function	seed
1	322	phiCDIF1296T	152aa	873379050	hypothetical protein CDIF1296T_phi015	1
0	323	phiCD119	150aa	90592649	hypothetical protein CDBPCV119_gp13	seed
1	323	phiCDHM19	150aa	685041982	conserved hypothetical protein	1
0	324	phiCDIF1296T	149aa	873379046	hypothetical protein CDIF1296T_phi011	seed
1	324	phiCD211	149aa	732169510	protein of unknown function	1
0	325	phiCD211	149aa	732169519	putative RepR; repressor	seed
1	325	phiCDIF1296T	149aa	873379055	putative regulatory protein	1
0	326	phiCD211	148aa	732169603	protein of unknown function	seed
1	326	phiCDIF1296T	148aa	873379137	hypothetical protein CDIF1296T_phi102	1
0	327	CDKM15	147aa	48168-48611	holliday junction resolvase CDS	seed
1	327	phiMMP02	147aa	414090438	RusA endonuclease	1
0	328	phiCDIF1296T	147aa	873379103	hypothetical protein CDIF1296T_phi068	seed
1	328	phiCD211	147aa	732169569	protein of unknown function	1
0	329	phiCDIF1296T	146aa	873379051	hypothetical protein CDIF1296T_phi016	seed
1	329	phiCD211	146aa	732169515	protein of unknown function	1
0	330	phiCDIF1296T	145aa	873379086	putative regulatory protein	seed
1	330	phiCD211	125aa	732169551	putative regulatory protein	1
0	331	phiCD211	143aa	732169581	protein of unknown function	seed
1	331	phiCDIF1296T	143aa	873379115	hypothetical protein CDIF1296T_phi080	1
0	332	phiCDHM19	143aa	685041984	putative tail core protein	seed
1	332	phiCD119	143aa	90592651	XkdM protein	1
0	333	phiCD211	140aa	732169626	protein of unknown function	seed
1	333	phiCDIF1296T	140aa	873379159	hypothetical protein CDIF1296T_phi124	1
0	334	phiMMP01	138aa	732169949	conserved protein of unknown function	seed
1	334	phiCD24-1	138aa	732169385	conserved protein of unknown function	1
0	335	phiCDIF1296T	136aa	873379132	hypothetical protein CDIF1296T_phi097	1
1	335	phiCD211	138aa	732169598	protein of unknown function	seed
0	336	phiMMP02	137aa	414090425	YopX	seed
1	336	phiMMP01	137aa	732169942	conserved protein of unknown function	1
0	337	phiCDHM19	136aa	685041981	conserved hypothetical protein	seed
1	337	phiCD119	116aa	90592648	hypothetical protein CDBPCV119_gp12	1
0	338	phiCDIF1296T	135aa	873379146	hypothetical protein CDIF1296T_phi111	seed
1	338	phiCD211	135aa	732169612	protein of unknown function	1
0	339	phiCD211	134aa	732169621	conserved protein of unknown function	seed
1	339	phiCDIF1296T	134aa	873379154	hypothetical protein CDIF1296T_phi119	1
0	340	phiCD505	133aa	732169790	conserved protein of unknown function	seed
1	340	phiMMP02	133aa	414090409	lambda repressor-like DNA-binding protein	1
0	341	phiCD211	133aa	732169617	protein of unknown function	seed
1	341	phiCDIF1296T	133aa	873379150	putative DNA ligase	1
0	342	phiCD211	133aa	732169600	conserved protein of unknown function	seed
1	342	phiCDIF1296T	133aa	873379134	hypothetical protein CDIF1296T_phi099	1
0	343	phiCD211	133aa	732169652	transposase	seed
1	343	phiCDIF1296T	133aa	873379184	hypothetical protein CDIF1296T_phi149	1
0	344	phiCD119	133aa	90592680	hypothetical protein CDBPCV119_gp44	seed
1	344	phiCDHM19	133aa	685042016	conserved hypothetical protein	1
0	345	phiCD119	131aa	90592681	RepR; putative repressor	seed
1	345	phiCDHM19	131aa	685042018	putative repressor protein	1
0	346	phiMMP04	119aa	414090469	hypothetical protein phiMMP04_gp27	0.91
1	346	phiCD6356	129aa	326536878	hypothetical protein phiCD6356_31	seed
0	347	phiCD211	128aa	732169642	conserved protein of unknown function	seed
1	347	phiCDIF1296T	128aa	873379175	hypothetical protein CDIF1296T_phi140	1
0	348	phiCD505	127aa	732169786	Transcriptional regulator, BlaI/MecI/CopY family	seed
1	348	phiMMP02	93aa	414090405	regulatory protein	0.91
0	349	phiCD211	127aa	732169560	Phage protein, putative (modular protein)	seed
1	349	phiCDIF1296T	127aa	873379094	hypothetical protein CDIF1296T_phi059	1
0	350	phiCD211	126aa	732169658	conserved protein of unknown function	seed
1	350	phiCDIF1296T	126aa	873379189	putative transcriptional repressor	1
0	351	phiCDIF1296T	126aa	873379139	putative peptidyl-tRNA hydrolase	seed
1	351	phiCD211	126aa	732169605	putative Peptidyl-tRNA hydrolase	1
0	352	CDMH1	126aa	640884921	hypothetical protein	seed
1	352	phiCD119	106aa	90592693	hypothetical protein CDBPCV119_gp57	1
0	353	phiCD211	122aa	732169648	Death-on-curing family protein	seed
1	353	phiCDIF1296T	122aa	873379180	putative Doc-like protein	1
0	354	phiCD211	122aa	732169659	Transcriptional regulator	seed
1	354	phiCDIF1296T	122aa	873379190	putative transcriptional regulator	1
0	355	phiCDIF1296T	122aa	873379156	hypothetical protein CDIF1296T_phi121	seed
1	355	phiCD211	122aa	732169623	protein of unknown function	1
0	356	CDMH1	121aa	640884920	conserved hypothetical protein	seed
1	356	phiCD119	121aa	90592692	hypothetical protein CDBPCV119_gp56	0.9
0	357	phiCD146	120aa	732169459	conserved protein of unknown function	seed
1	357	phiCD111	120aa	732169404	conserved protein of unknown function	0.91
0	358	phiCDIF1296T	120aa	873379197	hypothetical protein CDIF1296T_phi162	seed
1	358	phiCD211	120aa	732169667	protein of unknown function	1
0	359	CDMH1	118aa	640884933	conserved hypothetical protein	seed
1	359	phiCDHM19	117aa	685042046	putative regulatory protein	0.99
0	360	phiCD505	118aa	732169805	putative phage protein	seed
1	360	phiMMP02	117aa	414090427	hypothetical protein phiMMP02_gp62	0.68
0	361	phiCDIF1296T	117aa	873379166	putative transcriptional terminator	seed
1	361	phiCD211	117aa	732169633	protein of unknown function	1
0	362	phiCDIF1296T	117aa	873379127	hypothetical protein CDIF1296T_phi092	seed
1	362	phiCD211	117aa	732169593	putative Replicase domain protein	1
0	363	phiCD211	117aa	732169547	DNA-binding helix-turn-helix protein	seed
1	363	phiCDIF1296T	117aa	873379082	putative HTH-type transcriptional regulator	1
0	364	phiCD119	93aa	90592646	hypothetical protein CDBPCV119_gp10	0.97
1	364	phiCDHM19	116aa	685041979	putative head connector protein	seed
0	365	phiCDHM19	116aa	685041980	conserved hypothetical protein	seed
1	365	phiCD119	116aa	90592647	hypothetical protein CDBPCV119_gp11	1
0	366	phiCDIF1296T	115aa	873379188	Helix-turn-helix domain protein	seed
1	366	phiCD211	115aa	732169657	putative Helix-turn-helix domain protein	1
0	367	phiCD211	112aa	732169635	DNA-binding helix-turn-helix protein	seed
1	367	phiCDIF1296T	112aa	873379168	putative transcriptional regulator	1
0	368	phiCD211	110aa	732169656	protein of unknown function	seed
1	368	phiCDIF1296T	110aa	873379187	hypothetical protein CDIF1296T_phi152	1
0	369	phiCD211	109aa	732169550	protein of unknown function	seed
1	369	phiCDIF1296T	109aa	873379085	hypothetical protein CDIF1296T_phi050	1
0	370	phiCDHM19	108aa	685042044	conserved hypothetical protein	seed
1	370	CDMH1	108aa	640884931	conserved hypothetical protein	1
0	371	phiCD211	107aa	732169534	conserved protein of unknown function	seed
1	371	phiCDIF1296T	107aa	873379069	hypothetical protein CDIF1296T_phi034	1
0	372	phiCDIF1296T	107aa	873379205	hypothetical protein CDIF1296T_phi170	seed
1	372	phiCD211	107aa	732169676	protein of unknown function	1
0	373	phiCD211	106aa	732169583	conserved protein of unknown function	seed
1	373	phiCDIF1296T	106aa	873379117	hypothetical protein CDIF1296T_phi082	1
0	374	phiCD211	106aa	732169548	putative regulatory protein	seed
1	374	phiCDIF1296T	106aa	873379083	putative regulatory protein	1
0	375	phiCDIF1296T	106aa	873379152	hypothetical protein CDIF1296T_phi117	seed
1	375	phiCD211	106aa	732169619	protein of unknown function	1
0	376	phiCD211	105aa	732169611	protein of unknown function	seed
1	376	phiCDIF1296T	105aa	873379145	hypothetical protein CDIF1296T_phi110	1
0	377	phiCD211	103aa	732169545	protein of unknown function	seed
1	377	phiCDIF1296T	103aa	873379080	putative holin	1
0	378	phiCD211	103aa	732169677	putative HTH-type transcriptional regulator ImmR	seed
1	378	phiCDIF1296T	103aa	873379206	putative transcriptional regulator	1
0	379	phiCDHM19	93aa	685041992	putative cell wall hydrolase/LysM protein	0.98
1	379	phiCD119	102aa	90592657	hypothetical protein CDBPCV119_gp21	seed
0	380	phiCDIF1296T	101aa	873379128	hypothetical protein CDIF1296T_phi093	seed
1	380	phiCD211	101aa	732169594	protein of unknown function	1
0	381	phiCD6356	101aa	326536873	hypothetical protein phiCD6356_26	seed
1	381	phiC2	101aa	134287366	hypothetical protein phiC2p33	0.93
0	382	phiCD6356	98aa	326536877	hypothetical protein phiCD6356_30	seed
1	382	phiCD506	98aa	732169852	conserved protein of unknown function	0.91
0	383	phiCD119	96aa	90592691	hypothetical protein CDBPCV119_gp55	seed
1	383	CDMH1	85aa	640884919	conserved hypothetical protein	0.91
0	384	phiCDIF1296T	94aa	873379126	hypothetical protein CDIF1296T_phi091	seed
1	384	phiCD211	94aa	732169592	conserved exported protein of unknown function	1
0	385	phiCD38-2	94aa	333798112	hypothetical protein phiCD38-2_gp05	seed
1	385	phiCD111	93aa	732169396	Phage-related protein	0.87
0	386	phiCD211	93aa	732169602	protein of unknown function	seed
1	386	phiCDIF1296T	93aa	873379136	hypothetical protein CDIF1296T_phi101	1
0	387	CDKM9	91aa	40136-40411	Uncharacterized protein	0.8
1	387	phiCD24-1	93aa	732169376	protein of unknown function	seed
0	388	phiCD211	92aa	732169687	putative DNA-binding protein HU	seed
1	388	phiCDIF1296T	92aa	873379214	Bacterial DNA-binding protein	1
0	389	phiMMP02	90aa	414090435	hypothetical protein phiMMP02_gp70	seed
1	389	CDKM15	90aa	47101-47373	Uncharacterized protein CDS	1
0	390	phiCDIF1296T	90aa	873379210	hypothetical protein CDIF1296T_phi175	seed
1	390	phiCD211	90aa	732169682	30S ribosomal protein S3	1
0	391	phiCDIF1296T	90aa	873379105	hypothetical protein CDIF1296T_phi070	seed
1	391	phiCD211	90aa	732169571	protein of unknown function	1
0	392	phiCDIF1296T	88aa	873379177	hypothetical protein CDIF1296T_phi142	seed
1	392	phiCD211	88aa	732169644	conserved protein of unknown function	1
0	393	phiCDIF1296T	87aa	873379173	hypothetical protein CDIF1296T_phi138	seed
1	393	phiCD211	87aa	732169640	conserved protein of unknown function	1
0	394	phiCDIF1296T	87aa	873379196	hypothetical protein CDIF1296T_phi161	seed
1	394	phiCD211	87aa	732169666	protein of unknown function	1
0	395	phiCDIF1296T	87aa	873379174	hypothetical protein CDIF1296T_phi139	seed
1	395	phiCD211	87aa	732169641	conserved protein of unknown function	1
0	396	phiCDIF1296T	85aa	873379099	hypothetical protein CDIF1296T_phi064	1
1	396	phiCD211	87aa	732169565	protein of unknown function	seed
0	397	phiMMP04	85aa	414090485	hypothetical protein phiMMP04_gp43	seed
1	397	phiCD6356	71aa	326536895	hypothetical protein phiCD6356_48	0.74
0	398	phiCD119	84aa	90592690	hypothetical protein CDBPCV119_gp54	seed
1	398	CDMH1	84aa	640884918	conserved hypothetical protein	1
0	399	phiCDIF1296T	84aa	873379144	hypothetical protein CDIF1296T_phi109	seed
1	399	phiCD211	68aa	732169610	transposase (fragment)	1
0	400	phiCD211	84aa	732169566	protein of unknown function	seed
1	400	phiCDIF1296T	84aa	873379100	hypothetical protein CDIF1296T_phi065	1
0	401	phiCDIF1296T	83aa	873379079	putative holin	seed
1	401	phiCD211	83aa	732169544	conserved protein of unknown function	1
0	402	phiCD211	61aa	732169584	protein of unknown function	1
1	402	phiCDIF1296T	83aa	873379118	hypothetical protein CDIF1296T_phi083	seed
0	403	phiCDIF1296T	82aa	873379212	hypothetical protein CDIF1296T_phi177	seed
1	403	phiCD211	82aa	732169685	protein of unknown function	1
0	404	phiCDIF1296T	81aa	873379120	hypothetical protein CDIF1296T_phi085	seed
1	404	phiCD211	81aa	732169586	protein of unknown function	1
0	405	phiCD211	81aa	732169643	conserved protein of unknown function	seed
1	405	phiCDIF1296T	81aa	873379176	hypothetical protein CDIF1296T_phi141	1
0	406	phiCDHM19	80aa	685041993	conserved hypothetical protein	seed
1	406	phiCD119	80aa	90592658	hypothetical protein CDBPCV119_gp22	1
0	407	phiMMP02	80aa	414090439	hypothetical protein phiMMP02_gp74	seed
1	407	CDKM15	69aa	48601-48810	Uncharacterized protein CDS	1
0	408	phiCD505	80aa	732169800	putative phage protein	seed
1	408	phiCD24-1	80aa	732169375	putative phage protein	0.88
0	409	CDKM9	79aa	46145-46384	Uncharacterized protein	seed
1	409	phiCD119	79aa	90592705	hypothetical protein CDBPCV119_gp69	0.97
0	410	phiCDIF1296T	78aa	873379199	hypothetical protein CDIF1296T_phi164	seed
1	410	phiCD211	78aa	732169669	protein of unknown function	1
0	411	phiCD211	77aa	732169627	protein of unknown function	seed
1	411	phiCDIF1296T	77aa	873379160	hypothetical protein CDIF1296T_phi125	1
0	412	phiCD211	77aa	732169675	protein of unknown function	seed
1	412	phiCDIF1296T	77aa	873379204	hypothetical protein CDIF1296T_phi169	1
0	413	phiCD211	77aa	732169599	protein of unknown function	seed
1	413	phiCDIF1296T	77aa	873379133	hypothetical protein CDIF1296T_phi098	1
0	414	phiMMP02	76aa	414090436	ASCH domain protein	seed
1	414	CDKM15	76aa	47396-47626	PUA domain protein CDS	1
0	415	phiCDIF1296T	76aa	873379098	hypothetical protein CDIF1296T_phi063	seed
1	415	phiCD211	72aa	732169564	protein of unknown function	0.98
0	416	phiCDIF1296T	75aa	873379113	hypothetical protein CDIF1296T_phi078	seed
1	416	phiCD211	75aa	732169579	protein of unknown function	1
0	417	phiCD211	74aa	732169630	protein of unknown function	seed
1	417	phiCDIF1296T	74aa	873379163	hypothetical protein CDIF1296T_phi128	1
0	418	phiCDIF1296T	73aa	873379200	hypothetical protein CDIF1296T_phi165	seed
1	418	phiCD211	73aa	732169670	protein of unknown function	1
0	419	phiMMP02	72aa	414090411	phage repressor, XRE family	seed
1	419	phiCD119	72aa	90592682	hypothetical protein CDBPCV119_gp46	0.97
0	420	phiMMP02	71aa	414090407	lambda repressor-like DNA-binding protein	seed
1	420	phiCD505	61aa	732169788	putative cI repressor	1
0	421	phiCD211	69aa	732169587	protein of unknown function	seed
1	421	phiCDIF1296T	69aa	873379121	hypothetical protein CDIF1296T_phi086	1
0	422	phiMMP02	68aa	414090417	hypothetical protein phiMMP02_gp52	0.91
1	422	phiCD505	69aa	732169798	ICEBs1 excisionase	seed
0	423	phiMMP01	68aa	732169952	conserved protein of unknown function	seed
1	423	phiCD24-1	68aa	732169389	conserved protein of unknown function	1
0	424	phiMMP01	60aa	732169932	conserved protein of unknown function	0.96
1	424	phiCDHM19	66aa	685042026	conserved hypothetical protein	seed
0	425	phiCD24-1	65aa	732169384	protein of unknown function	seed
1	425	phiMMP01	65aa	732169948	protein of unknown function	1
0	426	phiMMP01	65aa	732169931	protein of unknown function	seed
1	426	phiCDHM19	65aa	685042025	hypothetical protein	0.98
0	427	phiCD211	64aa	732169673	Transcriptional regulator, XRE family (fragment)	seed
1	427	phiCDIF1296T	64aa	873379202	putative transcriptional regulator	1
0	428	phiCDIF1296T	64aa	873379165	hypothetical protein CDIF1296T_phi130	seed
1	428	phiCD211	64aa	732169632	putative phage-related DNA binding protein	1
0	429	phiCDIF1296T	63aa	873379039	hypothetical protein CDIF1296T_phi004	seed
1	429	phiCD211	63aa	732169503	protein of unknown function	1
0	430	phiCD211	63aa	732169678	Putative transcriptional regulator (fragment)	seed
1	430	phiCDIF1296T	63aa	873379207	putative transcriptional regulator	1
0	431	phiCD211	62aa	732169674	conserved protein of unknown function	seed
1	431	phiCDIF1296T	62aa	873379203	hypothetical protein CDIF1296T_phi168	1
0	432	phiCDIF1296T	62aa	873379208	hypothetical protein CDIF1296T_phi173	seed
1	432	phiCD211	62aa	732169680	conserved protein of unknown function	1
0	433	CDKM9	61aa	45946-46131	Uncharacterized protein	seed
1	433	phiCD119	61aa	90592704	hypothetical protein CDBPCV119_gp68	0.95
0	434	phiCD211	61aa	732169618	NADH dehydrogenase subunit 2	seed
1	434	phiCDIF1296T	61aa	873379151	hypothetical protein CDIF1296T_phi116	1
0	435	phiCD146	60aa	732169482	conserved protein of unknown function	seed
1	435	phiCD38-2	60aa	333798147	hypothetical protein phiCD38-2_gp40	1
0	436	phiCD211	59aa	732169525	conserved protein of unknown function	seed
1	436	phiCDIF1296T	59aa	873379061	hypothetical protein CDIF1296T_phi026	1
0	437	phiCD24-1	58aa	732169331	protein of unknown function	seed
1	437	phiCD24-1	58aa	732169334	protein of unknown function	0.63
0	438	phiCDIF1296T	58aa	873379142	hypothetical protein CDIF1296T_phi107	seed
1	438	phiCD211	58aa	732169608	protein of unknown function	1
0	439	phiMMP02	58aa	414090430	hypothetical protein phiMMP02_gp65	seed
1	439	phiCD505	58aa	732169809	conserved protein of unknown function	0.98
0	440	phiCD211	58aa	732169639	protein of unknown function	seed
1	440	phiCDIF1296T	58aa	873379172	hypothetical protein CDIF1296T_phi137	1
0	441	phiCD211	58aa	732169520	conserved protein of unknown function	seed
1	441	phiCDIF1296T	58aa	873379056	hypothetical protein CDIF1296T_phi021	1
0	442	phiCDIF1296T	57aa	873379181	hypothetical protein CDIF1296T_phi146	seed
1	442	phiCD211	57aa	732169649	conserved protein of unknown function	1
0	443	phiCD119	57aa	90592694	hypothetical protein CDBPCV119_gp58	seed
1	443	CDMH1	57aa	640884924	conserved hypothetical protein	1
0	444	phiCD211	57aa	732169597	conserved protein of unknown function	seed
1	444	phiCDIF1296T	57aa	873379131	hypothetical protein CDIF1296T_phi096	1
0	445	phiCD211	55aa	732169591	conserved protein of unknown function	seed
1	445	phiCDIF1296T	55aa	873379125	hypothetical protein CDIF1296T_phi090	1
0	446	phiCD211	53aa	732169527	conserved protein of unknown function	seed
1	446	phiCDIF1296T	53aa	873379062	hypothetical protein CDIF1296T_phi027	1
0	447	phiCD111	53aa	732169423	Putative membrane protein	seed
1	447	phiCD506	53aa	732169858	conserved protein of unknown function	1
0	448	phiCDIF1296T	52aa	873379193	hypothetical protein CDIF1296T_phi158	seed
1	448	phiCD211	52aa	732169662	protein of unknown function	1
0	449	phiCDIF1296T	52aa	873379170	hypothetical protein CDIF1296T_phi135	seed
1	449	phiCD211	50aa	732169637	protein of unknown function	0.98
0	450	phiCD211	52aa	732169517	protein of unknown function	seed
1	450	phiCDIF1296T	52aa	873379053	hypothetical protein CDIF1296T_phi018	1
0	451	phiCDIF1296T	51aa	873379167	hypothetical protein CDIF1296T_phi132	seed
1	451	phiCD211	51aa	732169634	protein of unknown function	1
0	452	phiCDIF1296T	51aa	873379063	hypothetical protein CDIF1296T_phi028	seed
1	452	phiCD211	51aa	732169528	protein of unknown function	1
0	453	phiCD211	51aa	732169604	protein of unknown function	seed
1	453	phiCDIF1296T	51aa	873379138	hypothetical protein CDIF1296T_phi103	1
0	454	phiCD211	51aa	732169580	protein of unknown function	seed
1	454	phiCDIF1296T	51aa	873379114	hypothetical protein CDIF1296T_phi079	1
0	455	phiCDIF1296T	51aa	873379066	hypothetical protein CDIF1296T_phi031	seed
1	455	phiCD211	51aa	732169531	protein of unknown function	1
0	456	phiCDIF1296T	50aa	873379123	hypothetical protein CDIF1296T_phi088	seed
1	456	phiCD211	50aa	732169589	protein of unknown function	1
0	457	phiCD211	47aa	732169595	protein of unknown function	seed
1	457	phiCDIF1296T	47aa	873379129	hypothetical protein CDIF1296T_phi094	1
0	458	CDKM15	47aa	38973-39116	Uncharacterized protein CDS	seed
1	458	phiMMP03	47aa	732170022	conserved protein of unknown function	1
0	459	phiCD211	46aa	732169628	protein of unknown function	seed
1	459	phiCDIF1296T	46aa	873379161	hypothetical protein CDIF1296T_phi126	1
0	460	phiCD211	46aa	732169636	protein of unknown function	seed
1	460	phiCDIF1296T	46aa	873379169	hypothetical protein CDIF1296T_phi134	1
0	461	phiCDIF1296T	45aa	873379054	hypothetical protein CDIF1296T_phi019	seed
1	461	phiCD211	45aa	732169518	conserved protein of unknown function	1
0	462	phiMMP03	45aa	732170012	conserved protein of unknown function	seed
1	462	CDKM9	45aa	37031-37168	Uncharacterized protein	1
0	463	phiMMP01	45aa	732169923	conserved protein of unknown function	seed
1	463	phiMMP03	45aa	732170008	conserved protein of unknown function	1
0	464	phiCDIF1296T	45aa	873379130	hypothetical protein CDIF1296T_phi095	seed
1	464	phiCD211	45aa	732169596	protein of unknown function	1
0	465	phiCDIF1296T	44aa	873379124	hypothetical protein CDIF1296T_phi089	seed
1	465	phiCD211	44aa	732169590	protein of unknown function	1
0	466	phiMMP02	43aa	414090408	hypothetical protein phiMMP02_gp43	seed
1	466	phiCD505	43aa	732169789	protein of unknown function	1
0	467	phiMMP01	42aa	732169947	conserved protein of unknown function	seed
1	467	phiCD24-1	42aa	732169383	conserved protein of unknown function	1
0	468	phiCD27	41aa	209901311	hypothetical protein phiCD27_gp74	seed
1	468	CDMH1	41aa	640884939	conserved hypothetical protein	1
0	469	phiCD111	40aa	732169444	conserved protein of unknown function	seed
1	469	phiCD38-2	35aa	333798161	hypothetical protein phiCD38-2_gp54	0.97
0	470	phiCDIF1296T	38aa	873379158	hypothetical protein CDIF1296T_phi123	seed
1	470	phiCD211	38aa	732169625	protein of unknown function	1
0	471	phiMMP03	38aa	732170020	conserved protein of unknown function	seed
1	471	CDKM15	38aa	38626-38742	Uncharacterized protein CDS	1
0	472	phiMMP01	37aa	732169951	conserved protein of unknown function	seed
1	472	phiCD24-1	37aa	732169387	conserved protein of unknown function	1
0	473	phiCDIF1296T	36aa	873379141	hypothetical protein CDIF1296T_phi106	seed
1	473	phiCD211	36aa	732169607	conserved protein of unknown function	1
0	474	phiCD38-2	36aa	333798144	hypothetical protein phiCD38-2_gp37	seed
1	474	phiCD146	36aa	732169480	conserved protein of unknown function	1
0	475	phiCDIF1296T	35aa	873379052	hypothetical protein CDIF1296T_phi017	seed
1	475	phiCD211	35aa	732169516	conserved protein of unknown function	1
0	476	phiCD481-1	35aa	732169724	conserved protein of unknown function	seed
1	476	phiCDHM14	35aa	685041952	conserved hypothetical protein	1
0	477	phiCDHM14	30aa	685041951	conserved hypothetical protein	seed
1	477	phiCD481-1	30aa	732169723	conserved protein of unknown function	1
0	478	phiCDHM11	24aa	920215936	conserved hypothetical protein	seed
1	478	phiCD481-1	24aa	732169736	conserved protein of unknown function	1
0	479	phiCD24-1	1842aa	732169346	protein of unknown function	seed
0	480	phiCD6356	1733aa	326536862	putative phage tail tape measure protein	seed
0	481	phiMMP02	1424aa	414090382	tail tape measure	seed
0	482	phiCD24-1	922aa	732169349	Tail protein/endopeptidase (modular protein)	seed
0	483	phiCDHM19	799aa	685041970	putative terminase large subunit protein	seed
0	484	phiCD24-1	739aa	732169350	protein of unknown function	seed
0	485	phiCD24-1	733aa	732169352	protein of unknown function	seed
0	486	phiCD24-1	706aa	732169351	Tail fiber protein	seed
0	487	CDMH1	691aa	640884941	putative signalling/NTPase protein	seed
0	488	phiCD24-1	620aa	732169353	protein of unknown function	seed
0	489	phiCD6356	542aa	326536849	putative terminase large subunit	seed
0	490	CDMH1	522aa	640884899	putative regulatory protein	seed
0	491	phiCD24-1	494aa	732169329	protein of unknown function	seed
0	492	phiCD24-1	472aa	732169330	protein of unknown function	seed
0	493	CDMH1	453aa	640884894	putative AgrC	seed
0	494	phiCD27	452aa	209901279	putative phage site-specific recombinase	seed
0	495	phiMMP04	421aa	414090464	hypothetical protein phiMMP04_gp22	seed
0	496	phiCD24-1	420aa	732169328	Large terminase protein	seed
0	497	phiCD6356	396aa	326536850	putative phage portal protein	seed
0	498	phiCD6356	388aa	326536852	putative major capsid protein A	seed
0	499	phiCD27	387aa	209901309	putative phage DNA-binding protein	seed
0	500	phiCD6356	381aa	326536866	putative tail fiber protein H	seed
0	501	phiCD6356	359aa	326536864	hypothetical protein phiCD6356_17	seed
0	502	phiCD506	346aa	732169844	protein of unknown function	seed
0	503	phiCD119	322aa	90592639	putative terminase large subunit	seed
0	504	phiCD24-1	322aa	732169336	Phage coat protein	seed
0	505	phiCD27	316aa	209901292	putative phage replication protein	seed
0	506	phiCD6356	313aa	326536865	truncated putative phage structural protein	seed
0	507	CDKM15	306aa	16765-17685	Uncharacterized protein CDS	seed
0	508	phiCD24-1	301aa	732169378	putative phage replication protein	seed
0	509	CDKM9	300aa	40404-41306	Bet recombination protein	seed
0	510	phiCD6356	290aa	326536888	putative phage replication protein	seed
0	511	phiCD6356	288aa	326536863	putative phage tail protein	seed
0	512	phiC2	287aa	134287370	putative abortive infection bacteriophage resistance protein ORF 37	seed
0	513	phiCD505	286aa	732169803	putative phage protein	seed
0	514	phiCD27	285aa	209901254	hypothetical protein phiCD27_gp17	seed
0	515	phiCD119	271aa	90592671	putative lysin	seed
0	516	phiCD24-1	269aa	732169369	conserved protein of unknown function	seed
0	517	phiCD119	268aa	90592706	methyltransferase	seed
0	518	phiCD24-1	268aa	732169341	protein of unknown function	seed
0	519	CDKM9	264aa	41321-42115	Uncharacterized protein	seed
0	520	CDMH1	263aa	640884902	putative anti-repressor protein	seed
0	521	phiCD27	256aa	209901260	hypothetical protein phiCD27_gp23	seed
0	522	CDMH1	256aa	640884878	conserved hypothetical protein	seed
0	523	phiCDHM19	254aa	685042003	conserved hypothetical protein	seed
0	524	phiCD481-1	252aa	732169717	putative N-acetylmuramoyl-L-alanine amidase	seed
0	525	phiCD27	251aa	209901308	hypothetical protein phiCD27_gp71	seed
0	526	phiCD24-1	251aa	732169348	putative Tail component protein	seed
0	527	CDKM15	250aa	37103-37855	antirepressor CDS	seed
0	528	phiMMP02	247aa	414090383	hypothetical protein phiMMP02_gp18	seed
0	529	phiCD146	237aa	732169447	Terminase small subunit	seed
0	530	phiCD6356	235aa	326536882	helix-turn-helix domain protein	seed
0	531	phiCDHM11	234aa	920215927	putative typeIII restriction enzyme protein	seed
0	532	phiCD119	234aa	90592700	hypothetical protein CDBPCV119_gp64	seed
0	533	CDKM15	233aa			seed
0	534	phiCD119	232aa	90592640	hypothetical protein CDBPCV119_gp03	seed
0	535	phiCD119	228aa	90592659	XkdQ protein	seed
0	536	phiCD6356	224aa	326536883	hypothetical protein phiCD6356_36	seed
0	537	phiCD6356	216aa	326536854	putative phage head-tail adaptor	seed
0	538	phiCD146	214aa	732169497	Integrase family protein	seed
0	539	CDKM15	212aa	49933-50571	membrane protein CDS	seed
0	540	phiCD6356	211aa	326536851	putative phage prohead protease	seed
0	541	phiCD24-1	211aa	732169335	conserved protein of unknown function	seed
0	542	phiC2	210aa	134287364	hypothetical protein phiC2p31	seed
0	543	CDMH1	208aa	640884908	conserved hypothetical protein	seed
0	544	phiCD6356	207aa	326536869	hypothetical protein phiCD6356_22	seed
0	545	phiCD119	207aa	90592660	hypothetical protein CDBPCV119_gp24	seed
0	546	phiCD146	206aa	732169498	Resolvase domain	seed
0	547	phiCD6356	203aa	326536872	hypothetical protein phiCD6356_25	seed
0	548	phiCD6356	198aa	326536858	putative phage major tail protein	seed
0	549	CDMH1	197aa	640884893	putative AgrB	seed
0	550	phiCD119	197aa	90592673	hypothetical protein CDBPCV119_gp37	seed
0	551	phiMMP01	197aa	732169909	protein of unknown function	seed
0	552	phiCD6356	186aa	326536889	hypothetical protein phiCD6356_42	seed
0	553	phiCDHM19	186aa	685042056	conserved hypothetical protein	seed
0	554	phiCD24-1	182aa	732169366	DNA-binding helix-turn-helix protein	seed
0	555	phiCD6356	182aa	326536904	putative site-specific recombinase	seed
0	556	phiC2	181aa	134287365	hypothetical protein phiC2p32	seed
0	557	phiCD24-1	173aa	732169345	exported protein of unknown function	seed
0	558	phiCD6356	168aa	326536848	putative terminase small subunit	seed
0	559	phiCD24-1	168aa	732169365	putative phage-related protein	seed
0	560	phiCD119	163aa	90592638	putative terminase small subunit	seed
0	561	phiMMP02	163aa	414090380	XkdN-related protein	seed
0	562	phiCD506	160aa	732169851	conserved protein of unknown function	seed
0	563	phiCD27	160aa	209901307	hypothetical protein phiCD27_gp70	seed
0	564	phiCD24-1	158aa	732169342	conserved protein of unknown function	seed
0	565	phiCD27	157aa	209901280	hypothetical protein phiCD27_gp43	seed
0	566	phiCD119	155aa	90592703	hypothetical protein CDBPCV119_gp67	seed
0	567	phiCDHM19	151aa	685041969	putative terminase small subunit protein	seed
0	568	phiCD27	151aa	209901281	putative phage repressor	seed
0	569	phiCDHM19	151aa	685042004	hypothetical protein	seed
0	570	phiCD146	151aa	732169496	Sigma70/sigmaF-like protein (fragment)	seed
0	571	phiCD505	149aa	732169807	conserved protein of unknown function	seed
0	572	phiCD6356	148aa	326536876	hypothetical protein phiCD6356_29	seed
0	573	phiCD6356	147aa	326536856	putative head-tail joining protein	seed
0	574	phiCD24-1	146aa	732169327	Terminase small subunit	seed
0	575	phiCD24-1	144aa	732169339	protein of unknown function	seed
0	576	phiCD119	143aa	90592674	hypothetical protein CDBPCV119_gp38	seed
0	577	phiCD24-1	139aa	732169379	Single-stranded DNA-binding protein 3	seed
0	578	phiMMP02	137aa	414090379	XkdM-related protein	seed
0	579	phiCD119	135aa	90592676	hypothetical protein CDBPCV119_gp40	seed
0	580	phiCD119	132aa	90592665	hypothetical protein CDBPCV119_gp29	seed
0	581	phiCD24-1	130aa	732169373	DNA binding domain, excisionase family	seed
0	582	phiCD506	129aa	732169863	putative Helix-turn-helix domain protein	seed
0	583	phiCD111	128aa	732169428	DNA-binding helix-turn-helix protein	seed
0	584	phiCD27	126aa	209901261	hypothetical protein phiCD27_gp24	seed
0	585	phiCD6356	123aa	326536867	hypothetical protein phiCD6356_20	seed
0	586	phiCD119	122aa	90592699	hypothetical protein CDBPCV119_gp63	seed
0	587	phiCD6356	122aa	326536885	helix-turn-helix domain protein	seed
0	588	CDMH1	121aa	640884900	putative repressor protein	seed
0	589	phiCD6356	121aa	326536893	hypothetical protein phiCD6356_46	seed
0	590	phiCD38-2	120aa	333798120	hypothetical protein phiCD38-2_gp13	seed
0	591	phiCD24-1	120aa	732169338	conserved protein of unknown function	seed
0	592	phiC2	115aa	134287362	hypothetical protein phiC2p29	seed
0	593	phiCD24-1	114aa	732169340	conserved protein of unknown function	seed
0	594	phiCD6356	114aa	326536891	hypothetical protein phiCD6356_44	seed
0	595	phiCD24-1	113aa	732169367	DNA-binding helix-turn-helix protein (fragment)	seed
0	596	CDMH1	111aa	640884926	conserved hypothetical protein	seed
0	597	phiCD6356	111aa	326536857	hypothetical protein phiCD6356_10	seed
0	598	phiCD119	110aa	90592697	hypothetical protein CDBPCV119_gp61	seed
0	599	phiCD6356	110aa	326536906	putative HNH endonuclease	seed
0	600	phiCD119	108aa	90592675	hypothetical protein CDBPCV119_gp39	seed
0	601	phiCD6356	108aa	326536855	hypothetical protein phiCD6356_08	seed
0	602	phiCD111	108aa	732169395	conserved protein of unknown function	seed
0	603	phiCD119	107aa	90592666	hypothetical protein CDBPCV119_gp30	seed
0	604	phiCD506	107aa	732169845	conserved protein of unknown function	seed
0	605	phiCD24-1	103aa	732169371	putative phage protein	seed
0	606	phiCD6356	99aa	326536884	helix-turn-helix domain protein	seed
0	607	phiCD119	99aa	90592714	hypothetical protein CDBPCV119_gp78	seed
0	608	phiCD481-1	99aa	732169713	conserved protein of unknown function	seed
0	609	phiCD119	98aa	90592672	hypothetical protein CDBPCV119_gp36	seed
0	610	phiCD6356	97aa	326536853	hypothetical protein phiCD6356_06	seed
0	611	phiMMP01	96aa	732169910	conserved protein of unknown function	seed
0	612	phiCD6356	95aa	326536859	hypothetical protein phiCD6356_12	seed
0	613	phiCD6356	93aa	326536890	hypothetical protein phiCD6356_43	seed
0	614	CDMH1	93aa	640884917	putative ssDNA binding protein	seed
0	615	phiMMP04	92aa	414090452	XkdM-related protein	seed
0	616	phiMMP04	92aa	414090457	cell wall hydrolase	seed
0	617	CDMH1	91aa	640884927	conserved hypothetical protein	seed
0	618	phiCD6356	90aa	326536905	hypothetical protein phiCD6356_58	seed
0	619	phiCDHM19	88aa	685041987	putative tail tape measure protein (partial), partial	seed
0	620	phiCD146	86aa	732169451	conserved protein of unknown function	seed
0	621	phiCD6356	86aa	326536899	hypothetical protein phiCD6356_52	seed
0	622	phiCD506	85aa	732169850	protein of unknown function	seed
0	623	CDKM15	84aa	37900-38154	Uncharacterized protein CDS	seed
0	624	phiCD24-1	84aa	732169337	conserved protein of unknown function	seed
0	625	CDMH1	83aa	640884862	conserved hypothetical protein	seed
0	626	phiCD111	82aa	732169429	protein of unknown function	seed
0	627	phiCD119	81aa	90592655	hypothetical protein CDBPCV119_gp19	seed
0	628	CDMH1	81aa	640884912	hypothetical protein	seed
0	629	phiCD119	80aa	90592686	hypothetical protein CDBPCV119_gp50	seed
0	630	CDMH1	80aa	640884876	conserved hypothetical protein	seed
0	631	phiCD24-1	79aa	732169332	protein of unknown function	seed
0	632	CDKM15	78aa	49700-49936	Uncharacterized protein CDS	seed
0	633	CDMH1	78aa	640884901	putative transcriptional regulator protein	seed
0	634	phiCD24-1	77aa	732169343	conserved protein of unknown function	seed
0	635	phiCD505	77aa	732169796	protein of unknown function	seed
0	636	phiCDHM19	77aa	685042019	conserved hypothetical protein	seed
0	637	phiCD119	76aa	90592715	hypothetical protein CDBPCV119_gp79	seed
0	638	phiCDHM19	76aa	685041975	conserved hypothetical protein	seed
0	639	phiCDHM19	73aa	685041978	putative Rho-like termination factor protein	seed
0	640	phiCD27	73aa	209901282	putative phage repressor	seed
0	641	phiCD6356	72aa	326536861	hypothetical protein phiCD6356_14	seed
0	642	phiCD24-1	71aa	732169333	protein of unknown function	seed
0	643	phiCD6356	71aa	326536887	hypothetical protein phiCD6356_40	seed
0	644	phiCD27	70aa	209901283	putative phage antirepressor	seed
0	645	CDKM15	67aa	19779-19982	Uncharacterized protein CDS	seed
0	646	phiCD24-1	67aa	732169368	Transcriptional regulator PBSX family (modular protein)	seed
0	647	phiCDHM14	64aa	685041967	conserved hypothetical protein, partial	seed
0	648	phiMMP02	64aa	414090412	phage repressor	seed
0	649	phiC2	63aa	134287363	hypothetical protein phiC2p30	seed
0	650	phiCDHM19	63aa	685041990	conserved hypothetical protein	seed
0	651	phiCD27	62aa	209901287	hypothetical protein phiCD27_gp50	seed
0	652	phiCD481-1	62aa	732169741	conserved protein of unknown function	seed
0	653	CDMH1	61aa	640884907	conserved hypothetical protein	seed
0	654	phiCD38-2	61aa	333798141	putative secreted protein	seed
0	655	phiCD24-1	60aa	732169370	protein of unknown function	seed
0	656	CDKM15	60aa	18529-18711	Uncharacterized protein CDS	seed
0	657	CDKM15	58aa	8572-8748	Uncharacterized protein CDS	seed
0	658	phiCD24-1	58aa	732169358	conserved protein of unknown function	seed
0	659	phiCD6356	58aa	326536886	hypothetical protein phiCD6356_39	seed
0	660	phiCD6356	58aa	326536892	hypothetical protein phiCD6356_45	seed
0	661	phiCD24-1	58aa	732169362	conserved protein of unknown function	seed
0	662	phiMMP04	57aa	414090483	hypothetical protein phiMMP04_gp41	seed
0	663	phiCD27	57aa	209901284	hypothetical protein phiCD27_gp47	seed
0	664	phiCD6356	56aa	326536902	hypothetical protein phiCD6356_55	seed
0	665	phiC2	56aa	134287408	hypothetical protein phiC2p76	seed
0	666	phiCD27	56aa	209901285	hypothetical protein phiCD27_gp48	seed
0	667	phiCD24-1	55aa	732169363	conserved protein of unknown function	seed
0	668	phiCD24-1	55aa	732169359	Putative membrane protein	seed
0	669	phiCD24-1	53aa	732169344	conserved protein of unknown function	seed
0	670	phiCD146	53aa	732169488	conserved protein of unknown function	seed
0	671	phiCD211	52aa	732169679	conserved protein of unknown function	seed
0	672	CDKM15	52aa	20158-20316	Uncharacterized protein CDS	seed
0	673	phiCD6356	51aa	326536860	hypothetical protein phiCD6356_13	seed
0	674	phiMMP04	50aa	414090486	hypothetical protein phiMMP04_gp44	seed
0	675	phiMMP02	50aa	414090381	hypothetical protein phiMMP02_gp16	seed
0	676	phiCD24-1	49aa	732169347	conserved protein of unknown function	seed
0	677	phiMMP01	49aa	732169917	protein of unknown function	seed
0	678	phiCD211	49aa	732169653	protein of unknown function	seed
0	679	CDMH1	48aa	640884923	hypothetical protein	seed
0	680	phiCDHM19	48aa	685041986	conserved hypothetical protein	seed
0	681	phiCD111	47aa	732169424	Putative membrane protein	seed
0	682	phiCD24-1	47aa	732169374	conserved protein of unknown function	seed
0	683	phiCD146	46aa	732169495	protein of unknown function	seed
0	684	phiCD211	46aa	732169684	protein of unknown function	seed
0	685	phiCD211	46aa	732169671	conserved protein of unknown function	seed
0	686	phiCD506	45aa	732169864	protein of unknown function	seed
0	687	phiCDHM19	45aa	685042017	hypothetical protein	seed
0	688	phiCD211	44aa	732169664	conserved protein of unknown function	seed
0	689	phiCD211	44aa	732169552	conserved protein of unknown function	seed
0	690	phiCD506	44aa	732169862	protein of unknown function	seed
0	691	phiCD27	43aa	209901310	hypothetical protein phiCD27_gp73	seed
0	692	phiCD211	43aa	732169613	conserved protein of unknown function	seed
0	693	phiCD211	42aa	732169645	protein of unknown function	seed
0	694	phiCDHM19	41aa	685042020	hypothetical protein	seed
0	695	phiCDHM11	39aa	920215939	conserved hypothetical protein	seed
0	696	CDKM9	39aa	45742-45861	Uncharacterized protein	seed
0	697	phiCD24-1	39aa	732169361	conserved protein of unknown function	seed
0	698	CDKM9	38aa	45672-45788	Uncharacterized protein	seed
0	699	phiMMP04	37aa	414090492	hypothetical protein phiMMP04_gp50	seed
0	700	CDMH1	37aa	640884892	putative AgrD	seed
0	701	phiCDHM11	37aa	920215940	conserved hypothetical protein	seed
0	702	phiCD24-1	36aa	732169388	conserved protein of unknown function	seed
0	703	phiCD211	34aa	732169526	conserved protein of unknown function	seed
0	704	phiMMP04	34aa	414090474	hypothetical protein phiMMP04_gp32	seed
0	705	phiMMP04	34aa	414090484	hypothetical protein phiMMP04_gp42	seed
0	706	phiMMP02	31aa	414090410	hypothetical protein phiMMP02_gp45	seed
0	707	phiC2	15aa	134287413	hypothetical protein phiC2p81	seed

## Sheet: DNA_comparision
	phiCD38-2	phiCD111	phiCD146	phiCD6356	phiCD24-1	phiCD211	phiCDIF1296T	phiMMP04	phiCD506	phiCD481-1	phiCDHM11	phiCDHM13	phiCDHM14	phiCD27	CDKM9	CDKM15	phiMMP02	phiCD505	phiMMP03	phiC2	phiMMP01	CDMH1	phiCD119	phiCDHM19
phiCD38-2	100	72.396	78.8229	3.99341	1.98055	0.77884	0.77884	5.61622	9.94067	7.88187	8.10534	8.09545	6.95504	0	0.381279	0.191233	0.191233	0.191233	0	0.481806	0.191233	0.50356	0.0555043	0
phiCD111	71.4823	100	62.7965	4.08597	1.80274	0.769977	0.769977	5.71845	9.69293	7.95538	8.17766	8.16464	7.03406	0	0.406382	0.227288	0.227288	0.227288	0	0.47281	0.227288	0.51449	0.0548356	0
phiCD146	77.2766	62.4973	100	3.68805	1.60658	0.732986	0.732986	5.18203	10.7428	8.67535	8.90843	8.75995	7.76613	0	0.266363	0.250733	0.250733	0.250733	0	0.42071	0.250733	0.43113	0.10127	0
phiCD6356	4.36961	4.48807	3.93401	100	1.32289	0	0	4.7932	5.67668	2.95227	2.36213	3.28364	1.95155	0.398217	0.106383	0.307504	0.610983	0.422657	1.73598	0	0.422657	0.185523	0.178982	0.717366
phiCD24-1	1.69179	1.91212	1.69431	1.2718	100	0.778636	0.778636	0.126739	1.04958	0	0	0	0	0.377704	0.900901	0.707667	0.42134	0.918429	0.334007	5.52988	0.503647	0.373966	0.329472	0.451983
phiCD211	0.250201	0.248945	0.25794	0	0.311089	100	99.9621	0.157057	0.122147	0.265268	0.51162	0.512649	0.512649	0.603775	0.214899	0.214899	1.35753	0.214899	0.552521	0.0675161	0.214899	0.236944	0.219222	1.26325
phiCDIF1296T	0.196188	0.196167	0.201725	0	0.329018	99.9356	100	0.168584	0.0812869	0.262284	0.501451	0.501863	0.501863	0.674749	0.228484	0.228484	1.36761	0.228484	0.59303	0.0656635	0.228484	0.21037	0.20895	1.24143
phiMMP04	7.30499	7.48204	7.04328	5.68936	0.0768047	0.622648	0.622648	100	38.5777	44.8777	44.5356	48.942	46.403	2.16644	3.35272	3.06389	2.32492	1.58596	2.08433	1.448	1.39779	4.75821	8.45621	11.0751
phiCD506	11.9666	12.1149	12.8622	6.30007	1.37382	0.298356	0.298356	37.0537	100	74.5441	60.2909	64.4732	59.8703	1.99528	1.12862	1.0578	1.99609	2.01514	1.64849	0.333768	1.85444	0.89873	13.8017	13.293
phiCD481-1	9.87228	9.94957	10.8421	3.07927	0	1.15407	1.15407	43.4097	75.7087	100	71.7947	79.0664	73.4109	3.68927	0.302406	0.595748	0.93441	1.15277	3.12096	0.824489	1.15277	1.64469	17.032	15.0047
phiCDHM11	10.3354	10.6092	11.3632	2.72142	0	2.05804	2.05804	44.3137	63.0586	74.045	100	97.1813	91.5821	3.63891	1.00229	1.21012	2.44878	1.96254	3.56689	2.00542	1.96254	4.04728	13.5546	12.4461
phiCDHM13	9.82243	10.0807	10.7931	3.49496	0	1.95974	1.95974	46.6797	64.472	77.5832	92.5488	100	94.389	3.46269	0.956031	1.15376	2.3365	1.8129	3.39653	1.90803	1.8129	3.84913	12.9088	11.8436
phiCDHM14	8.79697	9.07727	9.80269	2.00216	0	1.84911	1.84911	44.6322	61.3373	74.3243	89.8503	97.1936	100	3.50191	0.982424	1.18562	2.3894	2.01467	3.55339	1.9607	2.01467	3.9845	13.2842	12.4507
phiCD27	0	0	0	0.38337	0.443689	1.71821	1.71821	1.22508	1.29135	2.30181	2.52801	2.52801	2.52323	100	57.0484	43.2815	42.3337	49.0329	29.5156	11.3432	21.1771	13.5188	11.0597	22.9705
CDKM9	0.347878	0.347878	0.347878	0.147509	0.906491	0.568219	0.568219	2.11169	0.742375	0.208401	0.713611	0.713611	0.713611	58.3129	100	59.1756	44.0714	64.3462	37.6586	21.1263	34.3746	13.9711	12.0213	23.8243
CDKM15	0.215789	0.215789	0.215789	0.212157	0.812093	0.560838	0.560838	1.77935	0.604903	0.389916	0.762579	0.762579	0.762579	43.6365	58.3699	100	50.5436	52.4386	30.0507	21.3744	40.0224	14.1245	13.2766	17.8097
phiMMP02	0.161267	0.161267	0.161267	0.501477	0.442169	3.72727	3.72727	1.49068	1.33417	0.529349	1.54664	1.54664	1.54104	44.4891	44.7577	53.1083	100	59.4676	19.3659	13.8804	24.5933	16.5988	16.973	18.2916
phiCD505	0.199002	0.199002	0.199002	0.401897	0.865742	0.608519	0.608519	0.999397	1.43841	0.654076	1.28184	1.28184	1.27855	50.668	65.0655	54.4501	58.3351	100	20.5062	12.7064	33.8211	18.8395	10.9701	16.0227
phiMMP03	0	0	0	0.887826	0.377422	1.37326	1.37326	1.0939	0.930543	1.65004	2.18474	2.18474	2.12925	27.8404	34.0196	26.9764	17.663	18.945	100	56.603	79.0127	38.8605	18.9792	28.0882
phiC2	0.443755	0.443755	0.443755	0	5.43432	0.189311	0.189311	1.05704	0.220964	0.633065	1.53153	1.53153	1.53153	13.2157	23.636	24.1157	15.325	14.184	70.2085	100	77.1298	40.4757	13.3895	19.1071
phiMMP01	0.21021	0.21021	0.21021	0.293103	0.592316	0.531739	0.531739	0.842135	1.06891	0.667909	1.23366	1.23366	1.23056	20.8904	32.9512	38.7578	23.0778	32.0355	84.0447	65.6325	100	39.969	20.4436	22.1815
CDMH1	0.34806	0.34806	0.34806	0.131146	0.291214	0.532462	0.532462	2.76653	0.495662	0.86666	2.41797	2.41797	2.42346	12.7943	12.7408	13.2945	14.9721	17.2013	39.9491	33.0683	38.5514	100	19.3109	22.3746
phiCD119	0.0853912	0.0853912	0.0853912	0.114599	0.312763	0.538157	0.538157	5.13006	8.81228	10.371	7.74504	7.742	7.66138	10.5023	11.37	12.7616	15.3918	10.3693	20.2502	11.3582	19.8829	19.7289	100	72.0558
phiCDHM19	0	0	0	0.461255	0.361673	3.09071	3.09071	6.51641	8.23546	8.97881	7.56109	7.5556	7.55959	21.6877	21.8468	16.4739	16.4579	14.4894	29.0422	15.5881	21.2987	22.6718	70.804	100

## Sheet: Translated_genome_comparision
	phiCD38-2	phiCD111	phiCD146	phiCD6356	phiCD24-1	phiCD211	phiCDIF1296T	phiMMP04	phiCD506	phiCD481-1	phiCDHM11	phiCDHM13	phiCDHM14	phiCD27	CDKM9	CDKM15	phiMMP02	phiCD505	phiMMP03	phiC2	phiMMP01	CDMH1	phiCD119	phiCDHM19
phiCD38-2	100	86.04	85.9788	19.8854	20.8849	16.5237	16.5237	22.9276	26.6498	25.5311	24.0371	25.1813	23.9638	16.0396	16.0052	16.1951	15.9497	15.6712	16.1989	16.1643	15.8722	16.0477	16.3811	16.3216
phiCD111	84.8473	100	79.881	19.979	20.8027	16.3859	16.3859	22.1377	26.7198	24.7002	23.8744	24.8906	23.4943	16.3315	16.181	15.9903	15.9428	15.7799	16.2121	16.2206	15.8774	16.4022	16.381	16.5996
phiCD146	84.7109	79.6264	100	19.2126	20.5805	16.5594	16.5594	21.95	26.4604	24.9473	24.2714	24.8653	23.5966	15.9894	15.9262	15.8719	15.8031	15.5545	15.7053	15.9388	15.74	16.1047	15.8357	16.3465
phiCD6356	20.6487	20.9698	20.4309	100	18.2904	16.8369	16.8369	22.2098	21.9247	19.5726	18.2971	18.9659	18.1327	18.1149	17.0957	16.9074	17.2206	16.8092	16.7139	17.4436	16.6378	16.7152	16.1946	17.1726
phiCD24-1	20.5862	20.5997	20.4465	17.6324	100	18.5927	18.5927	15.8496	17.3704	15.685	15.6077	15.7401	15.8008	17.3808	19.4966	19.3971	17.7371	17.8553	19.3028	19.7007	23.7133	17.8489	17.1455	18.3697
phiCD211	15.4466	15.4921	15.5018	15.5703	16.1211	100	99.9631	15.5756	15.5923	15.8451	15.8134	15.8688	15.8384	16.4436	16.085	16.0225	17.3359	16.2389	16.5342	16.7865	15.824	16.6632	16.2495	17.0536
phiCDIF1296T	15.4239	15.5811	15.5692	15.536	16.1568	99.9365	100	15.5953	15.5241	15.8459	15.6877	15.7913	15.7515	16.3988	16.1287	16.0416	17.3824	16.3014	16.551	16.7107	15.7708	16.6024	16.3313	17.158
phiMMP04	25.8198	24.9616	24.6606	23.3041	16.2974	17.385	17.385	100	66.1045	70.3853	66.427	71.1058	68.5355	19.1662	19.9051	19.8353	19.4194	19.1387	19.0601	19.8443	18.2449	22.0255	27.4198	31.1213
phiCD506	29.8239	30.1369	29.9068	22.6421	17.8976	17.3314	17.3314	63.6115	100	80.5718	72.6411	76.4167	72.9288	18.1869	17.7204	17.3593	18.3566	18.2485	18.8332	18.6589	17.7366	17.7808	28.8576	29.1346
phiCD481-1	28.5994	27.9075	28.3734	19.8692	15.6529	19.4498	19.4498	69.1282	81.6416	100	81.7713	87.6311	83.6286	20.1119	17.0216	17.2016	19.6285	18.9574	19.2827	21.0117	17.6894	19.9544	31.1614	31.0307
phiCDHM11	27.525	26.7336	27.8925	18.8099	15.8957	19.0504	19.0504	66.0531	75.2062	84.0112	100	96.6181	92.1603	20.3903	18.3717	18.5589	20.9234	20.4236	20.7064	20.9136	19.2435	21.2912	30.1164	30.9617
phiCDHM13	28.3753	27.5002	27.9838	19.3364	15.9834	19.105	19.105	68.0409	76.1737	86.3111	92.6597	100	93.7057	20.2896	18.3069	18.5587	20.814	20.175	20.5229	20.7625	19.1226	21.2032	29.5416	30.3473
phiCDHM14	27.4634	26.6557	27.1612	18.8182	16.2265	18.7971	18.7971	67.7534	74.7163	85.0771	91.3332	96.8906	100	20.3486	18.7088	18.8289	20.8754	20.4416	21.0808	21.2307	19.4524	21.4942	30.0849	30.6413
phiCD27	15.7691	15.9374	15.9932	16.4643	16.8166	18.5573	18.5661	17.2758	16.7416	18.068	18.1934	18.2459	18.2529	100	68.5936	58.3711	57.4279	62.7001	36.7061	42.2123	25.4204	28.1572	26.2777	36.477
CDKM9	16.2006	16.1996	16.1299	16.3061	18.9386	17.6288	17.6288	17.9086	16.7063	16.3916	17.2746	17.3079	17.2034	69.7512	100	69.961	58.5001	71.5634	45.9604	48.5472	34.4912	28.9869	26.56	37.5326
CDKM15	16.1407	16.0929	16.0639	16.4451	18.9926	17.971	17.971	17.7318	16.6167	16.5771	17.336	17.4232	17.4093	58.8496	69.3029	100	64.1279	63.9471	49.9416	42.8684	35.8164	29.6263	28.2031	33.2685
phiMMP02	16.0988	16.1755	15.9599	16.8147	17.5075	21.292	21.292	17.7171	17.2141	18.1109	19.1182	19.066	18.9836	59.7775	59.4423	66.0351	100	71.2284	39.6196	35.2589	29.7	32.3736	32.1455	34.4747
phiCD505	15.8809	15.8357	15.6632	15.8999	17.4449	18.2946	18.2946	17.079	17.2473	17.3224	18.4512	18.4833	18.4631	64.6232	71.8984	64.8783	70.112	100	45.2681	35.8599	28.1982	34.15	27.7391	32.0034
phiMMP03	16.0913	15.9841	16.0671	16.1755	18.5528	18.5924	18.5924	17.2252	17.3977	17.6484	18.5139	18.5704	18.3759	36.4255	44.3747	48.9271	37.9698	43.8333	100	88.9215	73.218	55.8877	35.5691	38.7248
phiC2	16.0518	15.8987	15.8631	16.8861	18.5428	19.0046	19.0046	17.6938	16.9672	18.354	18.4203	18.3837	18.1733	40.5315	45.527	40.2909	33.416	34.2052	84.4478	100	65.5141	54.5678	33.5043	42.397
phiMMP01	16.0435	15.9854	16.0479	16.211	23.6336	17.8766	17.8766	17.0618	17.1595	17.0789	18.2364	18.265	18.0997	27.5677	37.1412	38.6516	31.6248	29.8525	83.8279	78.1426	100	55.7762	28.9177	34.1518
CDMH1	16.0511	16.1692	16.2093	16.2296	17.4572	18.7561	18.7561	19.0165	16.6277	17.8326	18.8513	18.8197	18.7661	27.2342	27.9172	29.044	30.3362	32.4528	54.3479	55.4365	48.2183	100	34.2598	38.2088
phiCD119	16.3257	16.4862	16.0791	16.0831	16.7866	17.8962	17.8962	22.2682	23.3776	24.9775	23.8965	23.9524	23.8024	25.7896	25.4382	27.4364	30.3541	26.8721	34.8894	34.4758	26.1353	34.4012	100	73.5822
phiCDHM19	16.3342	16.4496	16.0721	16.4795	17.3957	19.601	19.601	24.1296	23.3897	24.3323	24.323	24.464	24.3687	35.0865	35.3208	31.9849	32.1322	30.3351	37.5107	43.1366	30.6421	37.6067	73.0994	100
