# Supplementary material for: Two Novel Myoviruses from the North of Iraq Reveal Insights into Clostridium difficile Phage Diversity and Biology
Source: Viruses. 2016 Nov 16;8(11):310. doi: 10.3390/v8110310 (PMC5127024; doi:10.3390/v8110310)
Supplement: Supplementary file 1 [file viruses-08-00310-s001.zip › viruses-154767-supplementary/Supplemetary files/SupplementaryTable S2. Detailed results of the genome assembly.xlsx]

## Sheet: CDKM9
Read set	# Sequences	%GC	# Nucleotides	Max read Length	Average read Length	Min read Length	Average insert Length
CDKM9.TRIMMED.PAIRED	205582093	1290480	34.5%	250	159.4	72	166	all reads used for mapping
CDKM9.TRIMMED.PAIRED.sample	16509516	103772	34.4%	250	159.1	100	168	random subsample
	assembler command	additional setings	contigs/scaffolds	phage contigs (> 1000 kb, blast verified )	N50	N90	size of phage contig(s)	reported coverage (assembler)	mapped reads (%)	mapped reads (identity)	mapped reads (coverage)	mismatches to consensus
SPades 3.1	SPAdes -t 7 -o [PATH]/CD9 --careful -k 111,113,115,117,119,121,123,125,127 --cov-cutoff 50 --pe1-1 [PATH]/SUBSAMPLECDKM9.TRIMMED.PAIRED.1.fastq.fastq --pe1-2 [PATH]/SUBSAMPLECDKM9.TRIMMED.PAIRED.2.fastq.fastq	n.a.	5	1	3505	49949	49949	71.4908	0.944446	0.997	3913.97	0.000100357
SOAPdenovo 2.04	SOAPdenovo-127mer all -s CDKM15.250.124.0.3.125.conf -o CDKM15.reasm -d 50 -D 50 -R -F -K 63 -p 7 -N 50660	CDKM15.200.168.0.3.75.conf [LIB] #maximal read length in this lib rd_len_cutoff=200 #average insert size avg_ins=168 #if sequence needs to be reversed reverse_seq=0 #in which part(s) the reads are used asm_flags=3 #minimum aligned length to contigs for a reliable read location (at least 32 for short insert size) map_len=75 #fastq file for read 1 q1=[PATH]/CDKM9.TRIMMED.PAIRED.sample.1.fastq #fast…	13	2	47798	1477	47798; 1477	61,5; 61,0	0.923609	99,7%; 99,8%	3979,0; 2295,5	0.0161682
Geneious 9.0.5	Pre-set "medium low" sensitivity	average insert=168	710	1	343	126	50619	322.843	0.944448	0.997	3913.97	0.000180643
Consensus	n.a.	n.a.	1	1	n.a.	n.a.	49822	n.a.	0.944446	0.997	3981.57	n.a.

## Sheet: CDKM15
Read set	# Sequences	%GC	# Nucleotides	Max read Length	Average read Length	Min read Length	Average insert Length
CDKM15.TRIMMED.PAIRED	77778	28.9%	7000020	90	90	90	124.446
	assembler command	additional setings	contigs/scaffolds	phage contigs (> 1000 kb, blast verified )	N50	N90	largest contig (phage contig)	reported coverage (assembler)	mapped reads (%)	mapped reads (identity)	mapped reads (coverage)	mismatches to consensus
SPades 3.1	SPAdes -t 7 -o[PATH]/CDKM15 --careful --cov-cutoff 50 --pe1-1 [PATH]/CDKM15.FILTERED.PAIRED.1.fastq --pe1-2 [PATH]/CDKM15.FILTERED.PAIRED.2.fastq	n.a.	1	1	50660	50660	50660	46.233	0.90433	0.993	124.553	0.000948523
SOAPdenovo 2.04	SOAPdenovo-63mer all -s [PATH]/CDKM15.90.124.0.1.40.conf -o CDKM15.reasm -d 10 -D 50 -R -F -K 60 -p 7 -N 50660	CDKM15.90.124.0.3.40.conf [LIB] #maximal read length in this lib rd_len_cutoff=90 #average insert size avg_ins=124 #if sequence needs to be reversed reverse_seq=0 #in which part(s) the reads are used asm_flags=3 #minimum aligned length to contigs for a reliable read location (at least 32 for short insert size) map_len=40 #fastq file for read 1 q1=[PATH]/CDKM15.FILTERED.PAIRED.1.fastq #fastq file …	8	1	50666	50666	50666	36	0.904832	0.993	124.146	0
Geneious 9.0.5	Pre-set "medium low" sensitivity	average insert=124	592	1	2590	113	51753	115.454	0.904047	0.993	122.088	0.000632349
Consensus	n.a.	n.a.	1	1	n.a.	n.a.	50605	n.a.	0.904035	0.993	124.85	n.a.
